# Supplementary material for: COSMOSol: efficient solvent screening for polymer additives with open-source COSMO-SAC
Source: RSC Adv. 2026 Jul 21. Online ahead of print. doi: 10.1039/d6ra05129d (PMC13386427; doi:10.1039/d6ra05129d)
Supplement: RA-OLF-D6RA05129D-s001 [file RA-OLF-D6RA05129D-s001.zip]

Archive with 390 entries (368 files):
- COSMOSol-main/
- __MACOSX/._COSMOSol-main
- COSMOSol-main/requirements.txt
- __MACOSX/COSMOSol-main/._requirements.txt
- COSMOSol-main/CHANGELOG.md
- __MACOSX/COSMOSol-main/._CHANGELOG.md
- COSMOSol-main/pyproject.toml
- __MACOSX/COSMOSol-main/._pyproject.toml
- COSMOSol-main/tests/
- __MACOSX/COSMOSol-main/._tests
- COSMOSol-main/docs/
- __MACOSX/COSMOSol-main/._docs
- COSMOSol-main/LICENCE.txt
- __MACOSX/COSMOSol-main/._LICENCE.txt
- COSMOSol-main/README.md
- __MACOSX/COSMOSol-main/._README.md
- COSMOSol-main/results/
- __MACOSX/COSMOSol-main/._results
- COSMOSol-main/.gitignore
- __MACOSX/COSMOSol-main/._.gitignore
- COSMOSol-main/.github/
- __MACOSX/COSMOSol-main/._.github
- COSMOSol-main/parameters/
- __MACOSX/COSMOSol-main/._parameters
- COSMOSol-main/src/
- __MACOSX/COSMOSol-main/._src
- COSMOSol-main/tests/test_solvers.py
- __MACOSX/COSMOSol-main/tests/._test_solvers.py
- COSMOSol-main/tests/test_thermodynamics.py
- __MACOSX/COSMOSol-main/tests/._test_thermodynamics.py
- COSMOSol-main/tests/__init__.py
- __MACOSX/COSMOSol-main/tests/.___init__.py
- COSMOSol-main/tests/test_solubility_descriptors.py
- __MACOSX/COSMOSol-main/tests/._test_solubility_descriptors.py
- COSMOSol-main/tests/test_thermodynamic_consistency.py
- __MACOSX/COSMOSol-main/tests/._test_thermodynamic_consistency.py
- COSMOSol-main/tests/test_contribution_propagation.py
- __MACOSX/COSMOSol-main/tests/._test_contribution_propagation.py
- COSMOSol-main/docs/index.rst
- __MACOSX/COSMOSol-main/docs/._index.rst
- COSMOSol-main/docs/Makefile
- __MACOSX/COSMOSol-main/docs/._Makefile
- COSMOSol-main/docs/conf.py
- __MACOSX/COSMOSol-main/docs/._conf.py
- COSMOSol-main/docs/api/
- __MACOSX/COSMOSol-main/docs/._api
- COSMOSol-main/results/manuscript_solubility_validation/
- __MACOSX/COSMOSol-main/results/._manuscript_solubility_validation
- COSMOSol-main/results/solvent_screening_BHT.ipynb
- __MACOSX/COSMOSol-main/results/._solvent_screening_BHT.ipynb
- COSMOSol-main/results/generate_3D_from_SMILES/
- __MACOSX/COSMOSol-main/results/._generate_3D_from_SMILES
- COSMOSol-main/results/manuscript_solvent_screening/
- __MACOSX/COSMOSol-main/results/._manuscript_solvent_screening
- COSMOSol-main/.github/workflows/
- __MACOSX/COSMOSol-main/.github/._workflows
- COSMOSol-main/parameters/sigma_profiles/
- __MACOSX/COSMOSol-main/parameters/._sigma_profiles
- COSMOSol-main/parameters/XYZ/
- __MACOSX/COSMOSol-main/parameters/._XYZ
- COSMOSol-main/src/cosmosol/
- __MACOSX/COSMOSol-main/src/._cosmosol
- COSMOSol-main/docs/api/solubility_descriptors.rst
- __MACOSX/COSMOSol-main/docs/api/._solubility_descriptors.rst
- COSMOSol-main/docs/api/thermodynamics.rst
- __MACOSX/COSMOSol-main/docs/api/._thermodynamics.rst
- COSMOSol-main/docs/api/activity_model.rst
- __MACOSX/COSMOSol-main/docs/api/._activity_model.rst
- COSMOSol-main/results/manuscript_solubility_validation/calculate_solubilities_cosmosac_vs_hanna.py
- __MACOSX/COSMOSol-main/results/manuscript_solubility_validation/._calculate_solubilities_cosmosac_vs_hanna.py
- COSMOSol-main/results/manuscript_solubility_validation/plot_parity_cosmo_vs_hanna.py
- __MACOSX/COSMOSol-main/results/manuscript_solubility_validation/._plot_parity_cosmo_vs_hanna.py
- COSMOSol-main/results/manuscript_solubility_validation/solubilities_all_correlations.xlsx
- __MACOSX/COSMOSol-main/results/manuscript_solubility_validation/._solubilities_all_correlations.xlsx
- COSMOSol-main/results/manuscript_solubility_validation/table_additives.csv
- __MACOSX/COSMOSol-main/results/manuscript_solubility_validation/._table_additives.csv
- COSMOSol-main/results/manuscript_solubility_validation/plot_x_SLE_vs_x_exp.py
- __MACOSX/COSMOSol-main/results/manuscript_solubility_validation/._plot_x_SLE_vs_x_exp.py
- COSMOSol-main/results/manuscript_solubility_validation/solubilities_all_cosmosac.xlsx
- __MACOSX/COSMOSol-main/results/manuscript_solubility_validation/._solubilities_all_cosmosac.xlsx
- COSMOSol-main/results/manuscript_solubility_validation/solubilities_all_cosmosac_vs_hanna.xlsx
- __MACOSX/COSMOSol-main/results/manuscript_solubility_validation/._solubilities_all_cosmosac_vs_hanna.xlsx
- COSMOSol-main/results/manuscript_solubility_validation/x_SLE_vs_x_exp_BHT.pdf
- __MACOSX/COSMOSol-main/results/manuscript_solubility_validation/._x_SLE_vs_x_exp_BHT.pdf
- COSMOSol-main/results/manuscript_solubility_validation/table_solvents.csv
- __MACOSX/COSMOSol-main/results/manuscript_solubility_validation/._table_solvents.csv
- COSMOSol-main/results/manuscript_solubility_validation/solubilities_all.csv
- __MACOSX/COSMOSol-main/results/manuscript_solubility_validation/._solubilities_all.csv
- COSMOSol-main/results/manuscript_solubility_validation/x_SLE_vs_x_exp_PPB.pdf
- __MACOSX/COSMOSol-main/results/manuscript_solubility_validation/._x_SLE_vs_x_exp_PPB.pdf
- COSMOSol-main/results/manuscript_solubility_validation/x_SLE_vs_x_exp_TBP_log.pdf
- __MACOSX/COSMOSol-main/results/manuscript_solubility_validation/._x_SLE_vs_x_exp_TBP_log.pdf
- COSMOSol-main/results/manuscript_solubility_validation/x_SLE_vs_x_exp_NPH_log.pdf
- __MACOSX/COSMOSol-main/results/manuscript_solubility_validation/._x_SLE_vs_x_exp_NPH_log.pdf
- COSMOSol-main/results/manuscript_solubility_validation/calculate_correlations.py
- __MACOSX/COSMOSol-main/results/manuscript_solubility_validation/._calculate_correlations.py
- COSMOSol-main/results/manuscript_solubility_validation/x_SLE_vs_x_exp_ODP.pdf
- __MACOSX/COSMOSol-main/results/manuscript_solubility_validation/._x_SLE_vs_x_exp_ODP.pdf
- COSMOSol-main/results/manuscript_solubility_validation/calculate_solubilities_cosmosac.py
- __MACOSX/COSMOSol-main/results/manuscript_solubility_validation/._calculate_solubilities_cosmosac.py
- COSMOSol-main/results/manuscript_solubility_validation/parity_cosmo_vs_hanna.pdf
- __MACOSX/COSMOSol-main/results/manuscript_solubility_validation/._parity_cosmo_vs_hanna.pdf
- COSMOSol-main/results/generate_3D_from_SMILES/rdkit_generate_3d_output.xyz
- __MACOSX/COSMOSol-main/results/generate_3D_from_SMILES/._rdkit_generate_3d_output.xyz
- COSMOSol-main/results/generate_3D_from_SMILES/rdkit_generate_3d.py
- __MACOSX/COSMOSol-main/results/generate_3D_from_SMILES/._rdkit_generate_3d.py
- COSMOSol-main/results/manuscript_solvent_screening/solubility_screening_clustermap.pdf
- __MACOSX/COSMOSol-main/results/manuscript_solvent_screening/._solubility_screening_clustermap.pdf
- COSMOSol-main/results/manuscript_solvent_screening/plot_barplot.py
- __MACOSX/COSMOSol-main/results/manuscript_solvent_screening/._plot_barplot.py
- COSMOSol-main/results/manuscript_solvent_screening/screening_solubilities_cosmosac.xlsx
- __MACOSX/COSMOSol-main/results/manuscript_solvent_screening/._screening_solubilities_cosmosac.xlsx
- COSMOSol-main/results/manuscript_solvent_screening/table_additives.csv
- __MACOSX/COSMOSol-main/results/manuscript_solvent_screening/._table_additives.csv
- COSMOSol-main/results/manuscript_solvent_screening/plot_clustermap.py
- __MACOSX/COSMOSol-main/results/manuscript_solvent_screening/._plot_clustermap.py
- COSMOSol-main/results/manuscript_solvent_screening/calculate_lngamma_inf.py
- __MACOSX/COSMOSol-main/results/manuscript_solvent_screening/._calculate_lngamma_inf.py
- COSMOSol-main/results/manuscript_solvent_screening/calculate_solubilities.py
- __MACOSX/COSMOSol-main/results/manuscript_solvent_screening/._calculate_solubilities.py
- COSMOSol-main/results/manuscript_solvent_screening/PG7_screening_lngammainf.pdf
- __MACOSX/COSMOSol-main/results/manuscript_solvent_screening/._PG7_screening_lngammainf.pdf
- COSMOSol-main/results/manuscript_solvent_screening/table_solvents_screening_set.csv
- __MACOSX/COSMOSol-main/results/manuscript_solvent_screening/._table_solvents_screening_set.csv
- COSMOSol-main/results/manuscript_solvent_screening/screening_lngammainf_cosmosac.xlsx
- __MACOSX/COSMOSol-main/results/manuscript_solvent_screening/._screening_lngammainf_cosmosac.xlsx
- COSMOSol-main/.github/workflows/deploy-docs.yml
- __MACOSX/COSMOSol-main/.github/workflows/._deploy-docs.yml
- COSMOSol-main/.github/workflows/python-package.yml
- __MACOSX/COSMOSol-main/.github/workflows/._python-package.yml
- COSMOSol-main/parameters/sigma_profiles/additives/
- __MACOSX/COSMOSol-main/parameters/sigma_profiles/._additives
- COSMOSol-main/parameters/sigma_profiles/solvents/
- __MACOSX/COSMOSol-main/parameters/sigma_profiles/._solvents
- COSMOSol-main/parameters/XYZ/PPB_PubChem_conf8.xyz
- __MACOSX/COSMOSol-main/parameters/XYZ/._PPB_PubChem_conf8.xyz
- COSMOSol-main/parameters/XYZ/PG7.xyz
- __MACOSX/COSMOSol-main/parameters/XYZ/._PG7.xyz
- COSMOSol-main/parameters/XYZ/BHT.xyz
- __MACOSX/COSMOSol-main/parameters/XYZ/._BHT.xyz
- COSMOSol-main/parameters/XYZ/NPH.xyz
- __MACOSX/COSMOSol-main/parameters/XYZ/._NPH.xyz
- COSMOSol-main/parameters/XYZ/TBP.xyz
- __MACOSX/COSMOSol-main/parameters/XYZ/._TBP.xyz
- COSMOSol-main/parameters/XYZ/PPB_DUPKAB.xyz
- __MACOSX/COSMOSol-main/parameters/XYZ/._PPB_DUPKAB.xyz
- COSMOSol-main/parameters/XYZ/ODP.xyz
- __MACOSX/COSMOSol-main/parameters/XYZ/._ODP.xyz
- COSMOSol-main/parameters/XYZ/PPB.xyz
- __MACOSX/COSMOSol-main/parameters/XYZ/._PPB.xyz
- COSMOSol-main/parameters/XYZ/PPB_PubChem_conf4.xyz
- __MACOSX/COSMOSol-main/parameters/XYZ/._PPB_PubChem_conf4.xyz
- COSMOSol-main/src/cosmosol/solubility_descriptors.py
- __MACOSX/COSMOSol-main/src/cosmosol/._solubility_descriptors.py
- COSMOSol-main/src/cosmosol/__init__.py
- __MACOSX/COSMOSol-main/src/cosmosol/.___init__.py
- COSMOSol-main/src/cosmosol/activity_model.py
- __MACOSX/COSMOSol-main/src/cosmosol/._activity_model.py
- COSMOSol-main/src/cosmosol/thermodynamics.py
- __MACOSX/COSMOSol-main/src/cosmosol/._thermodynamics.py
- COSMOSol-main/src/cosmosol/_hanna/
- __MACOSX/COSMOSol-main/src/cosmosol/.__hanna
- COSMOSol-main/parameters/sigma_profiles/additives/NPH.sigma
- __MACOSX/COSMOSol-main/parameters/sigma_profiles/additives/._NPH.sigma
- COSMOSol-main/parameters/sigma_profiles/additives/ODP.sigma
- __MACOSX/COSMOSol-main/parameters/sigma_profiles/additives/._ODP.sigma
- COSMOSol-main/parameters/sigma_profiles/additives/PPB_sensitivity/
- __MACOSX/COSMOSol-main/parameters/sigma_profiles/additives/._PPB_sensitivity
- COSMOSol-main/parameters/sigma_profiles/additives/BHT.sigma
- __MACOSX/COSMOSol-main/parameters/sigma_profiles/additives/._BHT.sigma
- COSMOSol-main/parameters/sigma_profiles/additives/PPB.sigma
- __MACOSX/COSMOSol-main/parameters/sigma_profiles/additives/._PPB.sigma
- COSMOSol-main/parameters/sigma_profiles/additives/TBP.sigma
- __MACOSX/COSMOSol-main/parameters/sigma_profiles/additives/._TBP.sigma
- COSMOSol-main/parameters/sigma_profiles/additives/PG7.sigma
- __MACOSX/COSMOSol-main/parameters/sigma_profiles/additives/._PG7.sigma
- COSMOSol-main/parameters/sigma_profiles/solvents/Acetic_acid.sigma
- __MACOSX/COSMOSol-main/parameters/sigma_profiles/solvents/._Acetic_acid.sigma
- COSMOSol-main/parameters/sigma_profiles/solvents/2-Butanol.sigma
- __MACOSX/COSMOSol-main/parameters/sigma_profiles/solvents/._2-Butanol.sigma
- COSMOSol-main/parameters/sigma_profiles/solvents/Dimethyl_Sulfoxide.sigma
- __MACOSX/COSMOSol-main/parameters/sigma_profiles/solvents/._Dimethyl_Sulfoxide.sigma
- COSMOSol-main/parameters/sigma_profiles/solvents/3-methylpentane.sigma
- __MACOSX/COSMOSol-main/parameters/sigma_profiles/solvents/._3-methylpentane.sigma
- COSMOSol-main/parameters/sigma_profiles/solvents/Propyl_acetate.sigma
- __MACOSX/COSMOSol-main/parameters/sigma_profiles/solvents/._Propyl_acetate.sigma
- COSMOSol-main/parameters/sigma_profiles/solvents/N,N-Dimethylformamide.sigma
- __MACOSX/COSMOSol-main/parameters/sigma_profiles/solvents/._N,N-Dimethylformamide.sigma
- COSMOSol-main/parameters/sigma_profiles/solvents/2-Methyl-1-propanol.sigma
- __MACOSX/COSMOSol-main/parameters/sigma_profiles/solvents/._2-Methyl-1-propanol.sigma
- COSMOSol-main/parameters/sigma_profiles/solvents/Dichloromethane.sigma
- __MACOSX/COSMOSol-main/parameters/sigma_profiles/solvents/._Dichloromethane.sigma
- COSMOSol-main/parameters/sigma_profiles/solvents/Isopropyl_Alcohol.sigma
- __MACOSX/COSMOSol-main/parameters/sigma_profiles/solvents/._Isopropyl_Alcohol.sigma
- COSMOSol-main/parameters/sigma_profiles/solvents/Dimethyl_isosorbide.sigma
- __MACOSX/COSMOSol-main/parameters/sigma_profiles/solvents/._Dimethyl_isosorbide.sigma
- COSMOSol-main/parameters/sigma_profiles/solvents/Ethyl_acetate.sigma
- __MACOSX/COSMOSol-main/parameters/sigma_profiles/solvents/._Ethyl_acetate.sigma
- COSMOSol-main/parameters/sigma_profiles/solvents/Ethyl_butyrate.sigma
- __MACOSX/COSMOSol-main/parameters/sigma_profiles/solvents/._Ethyl_butyrate.sigma
- COSMOSol-main/parameters/sigma_profiles/solvents/n-Butane.sigma
- __MACOSX/COSMOSol-main/parameters/sigma_profiles/solvents/._n-Butane.sigma
- COSMOSol-main/parameters/sigma_profiles/solvents/1,4-Dioxane.sigma
- __MACOSX/COSMOSol-main/parameters/sigma_profiles/solvents/._1,4-Dioxane.sigma
- COSMOSol-main/parameters/sigma_profiles/solvents/1-Butanol.sigma
- __MACOSX/COSMOSol-main/parameters/sigma_profiles/solvents/._1-Butanol.sigma
- COSMOSol-main/parameters/sigma_profiles/solvents/Benzene.sigma
- __MACOSX/COSMOSol-main/parameters/sigma_profiles/solvents/._Benzene.sigma
- COSMOSol-main/parameters/sigma_profiles/solvents/1,2,4-trichlorobenzene.sigma
- __MACOSX/COSMOSol-main/parameters/sigma_profiles/solvents/._1,2,4-trichlorobenzene.sigma
- COSMOSol-main/parameters/sigma_profiles/solvents/Butyl_acetate.sigma
- __MACOSX/COSMOSol-main/parameters/sigma_profiles/solvents/._Butyl_acetate.sigma
- COSMOSol-main/parameters/sigma_profiles/solvents/p-Xylene.sigma
- __MACOSX/COSMOSol-main/parameters/sigma_profiles/solvents/._p-Xylene.sigma
- COSMOSol-main/parameters/sigma_profiles/solvents/Benzaldehyde.sigma
- __MACOSX/COSMOSol-main/parameters/sigma_profiles/solvents/._Benzaldehyde.sigma
- COSMOSol-main/parameters/sigma_profiles/solvents/Gamma-valerolactone.sigma
- __MACOSX/COSMOSol-main/parameters/sigma_profiles/solvents/._Gamma-valerolactone.sigma
- COSMOSol-main/parameters/sigma_profiles/solvents/epsilon-Caprolactone.sigma
- __MACOSX/COSMOSol-main/parameters/sigma_profiles/solvents/._epsilon-Caprolactone.sigma
- COSMOSol-main/parameters/sigma_profiles/solvents/Hexylene_Glycol.sigma
- __MACOSX/COSMOSol-main/parameters/sigma_profiles/solvents/._Hexylene_Glycol.sigma
- COSMOSol-main/parameters/sigma_profiles/solvents/Trichlorethylene.sigma
- __MACOSX/COSMOSol-main/parameters/sigma_profiles/solvents/._Trichlorethylene.sigma
- COSMOSol-main/parameters/sigma_profiles/solvents/Eucalyptol.sigma
- __MACOSX/COSMOSol-main/parameters/sigma_profiles/solvents/._Eucalyptol.sigma
- COSMOSol-main/parameters/sigma_profiles/solvents/Acetonitrile.sigma
- __MACOSX/COSMOSol-main/parameters/sigma_profiles/solvents/._Acetonitrile.sigma
- COSMOSol-main/parameters/sigma_profiles/solvents/Dimethyl-isosorbide.sigma
- __MACOSX/COSMOSol-main/parameters/sigma_profiles/solvents/._Dimethyl-isosorbide.sigma
- COSMOSol-main/parameters/sigma_profiles/solvents/Acetone.sigma
- __MACOSX/COSMOSol-main/parameters/sigma_profiles/solvents/._Acetone.sigma
- COSMOSol-main/parameters/sigma_profiles/solvents/Ethanol.sigma
- __MACOSX/COSMOSol-main/parameters/sigma_profiles/solvents/._Ethanol.sigma
- COSMOSol-main/parameters/sigma_profiles/solvents/Diisopropyl_ether.sigma
- __MACOSX/COSMOSol-main/parameters/sigma_profiles/solvents/._Diisopropyl_ether.sigma
- COSMOSol-main/parameters/sigma_profiles/solvents/Dimethyl_Formamide.sigma
- __MACOSX/COSMOSol-main/parameters/sigma_profiles/solvents/._Dimethyl_Formamide.sigma
- COSMOSol-main/parameters/sigma_profiles/solvents/Triacetin.sigma
- __MACOSX/COSMOSol-main/parameters/sigma_profiles/solvents/._Triacetin.sigma
- COSMOSol-main/parameters/sigma_profiles/solvents/N-methyl-2-pyrrolidone.sigma
- __MACOSX/COSMOSol-main/parameters/sigma_profiles/solvents/._N-methyl-2-pyrrolidone.sigma
- COSMOSol-main/parameters/sigma_profiles/solvents/Lactic_acid.sigma
- __MACOSX/COSMOSol-main/parameters/sigma_profiles/solvents/._Lactic_acid.sigma
- COSMOSol-main/parameters/sigma_profiles/solvents/p-Cymene.sigma
- __MACOSX/COSMOSol-main/parameters/sigma_profiles/solvents/._p-Cymene.sigma
- COSMOSol-main/parameters/sigma_profiles/solvents/Glycerol.sigma
- __MACOSX/COSMOSol-main/parameters/sigma_profiles/solvents/._Glycerol.sigma
- COSMOSol-main/parameters/sigma_profiles/solvents/Tetrahydrofuran.sigma
- __MACOSX/COSMOSol-main/parameters/sigma_profiles/solvents/._Tetrahydrofuran.sigma
- COSMOSol-main/parameters/sigma_profiles/solvents/Toluene.sigma
- __MACOSX/COSMOSol-main/parameters/sigma_profiles/solvents/._Toluene.sigma
- COSMOSol-main/parameters/sigma_profiles/solvents/Propylene_Carbonate.sigma
- __MACOSX/COSMOSol-main/parameters/sigma_profiles/solvents/._Propylene_Carbonate.sigma
- COSMOSol-main/parameters/sigma_profiles/solvents/Ethyl_formate.sigma
- __MACOSX/COSMOSol-main/parameters/sigma_profiles/solvents/._Ethyl_formate.sigma
- COSMOSol-main/parameters/sigma_profiles/solvents/1-Octanol.sigma
- __MACOSX/COSMOSol-main/parameters/sigma_profiles/solvents/._1-Octanol.sigma
- COSMOSol-main/parameters/sigma_profiles/solvents/Tetrachloromethane.sigma
- __MACOSX/COSMOSol-main/parameters/sigma_profiles/solvents/._Tetrachloromethane.sigma
- COSMOSol-main/parameters/sigma_profiles/solvents/Ethylene_Carbonate.sigma
- __MACOSX/COSMOSol-main/parameters/sigma_profiles/solvents/._Ethylene_Carbonate.sigma
- COSMOSol-main/parameters/sigma_profiles/solvents/Dibutyl_maleate.sigma
- __MACOSX/COSMOSol-main/parameters/sigma_profiles/solvents/._Dibutyl_maleate.sigma
- COSMOSol-main/parameters/sigma_profiles/solvents/Methyl_acetate.sigma
- __MACOSX/COSMOSol-main/parameters/sigma_profiles/solvents/._Methyl_acetate.sigma
- COSMOSol-main/parameters/sigma_profiles/solvents/Pyridine.sigma
- __MACOSX/COSMOSol-main/parameters/sigma_profiles/solvents/._Pyridine.sigma
- COSMOSol-main/parameters/sigma_profiles/solvents/Tetrachlorethylene.sigma
- __MACOSX/COSMOSol-main/parameters/sigma_profiles/solvents/._Tetrachlorethylene.sigma
- COSMOSol-main/parameters/sigma_profiles/solvents/Isopropyl_acetate.sigma
- __MACOSX/COSMOSol-main/parameters/sigma_profiles/solvents/._Isopropyl_acetate.sigma
- COSMOSol-main/parameters/sigma_profiles/solvents/Tetrahydrofurfuryl alcohol.sigma
- __MACOSX/COSMOSol-main/parameters/sigma_profiles/solvents/._Tetrahydrofurfuryl alcohol.sigma
- COSMOSol-main/parameters/sigma_profiles/solvents/n-Heptane.sigma
- __MACOSX/COSMOSol-main/parameters/sigma_profiles/solvents/._n-Heptane.sigma
- COSMOSol-main/parameters/sigma_profiles/solvents/Cyclohexane.sigma
- __MACOSX/COSMOSol-main/parameters/sigma_profiles/solvents/._Cyclohexane.sigma
- COSMOSol-main/parameters/sigma_profiles/solvents/Urea.sigma
- __MACOSX/COSMOSol-main/parameters/sigma_profiles/solvents/._Urea.sigma
- COSMOSol-main/parameters/sigma_profiles/solvents/Cymene.sigma
- __MACOSX/COSMOSol-main/parameters/sigma_profiles/solvents/._Cymene.sigma
- COSMOSol-main/parameters/sigma_profiles/solvents/Propane.sigma
- __MACOSX/COSMOSol-main/parameters/sigma_profiles/solvents/._Propane.sigma
- COSMOSol-main/parameters/sigma_profiles/solvents/Water.sigma
- __MACOSX/COSMOSol-main/parameters/sigma_profiles/solvents/._Water.sigma
- COSMOSol-main/parameters/sigma_profiles/solvents/Chloroform.sigma
- __MACOSX/COSMOSol-main/parameters/sigma_profiles/solvents/._Chloroform.sigma
- COSMOSol-main/parameters/sigma_profiles/solvents/Dichlormethane.sigma
- __MACOSX/COSMOSol-main/parameters/sigma_profiles/solvents/._Dichlormethane.sigma
- COSMOSol-main/parameters/sigma_profiles/solvents/1-Propanol.sigma
- __MACOSX/COSMOSol-main/parameters/sigma_profiles/solvents/._1-Propanol.sigma
- COSMOSol-main/parameters/sigma_profiles/solvents/D-Limonene.sigma
- __MACOSX/COSMOSol-main/parameters/sigma_profiles/solvents/._D-Limonene.sigma
- COSMOSol-main/parameters/sigma_profiles/solvents/n-Hexane.sigma
- __MACOSX/COSMOSol-main/parameters/sigma_profiles/solvents/._n-Hexane.sigma
- COSMOSol-main/parameters/sigma_profiles/solvents/Ethylene_glycol_diacetate.sigma
- __MACOSX/COSMOSol-main/parameters/sigma_profiles/solvents/._Ethylene_glycol_diacetate.sigma
- COSMOSol-main/parameters/sigma_profiles/solvents/Dimethyl sulfoxide.sigma
- __MACOSX/COSMOSol-main/parameters/sigma_profiles/solvents/._Dimethyl sulfoxide.sigma
[truncated: 90 more entries]
