# Supplementary material for: COSMOSol: efficient solvent screening for polymer additives with open-source COSMO-SAC
Source: RSC Adv. 2026 Jul 21. Online ahead of print. doi: 10.1039/d6ra05129d (PMC13386427; doi:10.1039/d6ra05129d)
Supplement: RA-OLF-D6RA05129D-s001 [file RA-OLF-D6RA05129D-s001.zip › COSMOSol-main/CHANGELOG.md]

# Changelog

## [0.2.0] - 2026-06-10

### Added

- **Activity-model abstraction.** A backend-agnostic `ActivityModel` protocol
  (`cosmosol.activity_model`) decouples the thermodynamic and solubility
  calculations from the underlying activity-coefficient source. Any object
  exposing `ln_gamma(T, x)` can drive the full API.
- COSMO-SAC backend `CosmoActivityModel` and the `make_cosmo_factory` /
  `build_cosmo_db` helpers.
- HANNA machine-learning backend `HannaActivityModel` and `make_hanna_factory`,
  available via the new optional extra `pip install "cosmosol[hanna]"`.
- Backend-agnostic `cosmosol.thermodynamics` module — all functions take an
  `ActivityModel` instead of a COSMO-SAC model plus a `contributions` list.
- `SolubilityDescriptors` with `from_cosmo` / `from_hanna` constructors
  (`cosmosol.solubility_descriptors`).
- `SolubilityDescriptors.model_config` dict attribute describing the active
  backend (e.g. `{"backend": "cosmo", "contributions": ("comb", "resid")}`)
  for introspection and reporting.

### Changed

- `cosmosol.thermodynamics` functions no longer accept a `contributions`
  keyword; backend configuration now lives inside the model instance.
- Documentation and README updated to describe the pluggable-backend interface
  and the HANNA backend.

### Removed

- The pre-0.2 COSMO-only API (`SolubilityDescriptorsCOSMO3` and the
  `cCOSMO_thermodynamics` / `cCOSMO_solubility_descriptors` modules) has been
  removed. Use `SolubilityDescriptors.from_cosmo` and the backend-agnostic
  `cosmosol.thermodynamics` functions instead.

## [0.1.0]

- Initial release: COSMO-SAC solubility descriptors, thermodynamics, SLE/LLE
  algorithms, Sphinx docs, and test suite.
