# Supplementary material for: COSMOSol: efficient solvent screening for polymer additives with open-source COSMO-SAC
Source: RSC Adv. 2026 Jul 21. Online ahead of print. doi: 10.1039/d6ra05129d (PMC13386427; doi:10.1039/d6ra05129d)
Supplement: RA-OLF-D6RA05129D-s001 [file RA-OLF-D6RA05129D-s001.zip › COSMOSol-main/pyproject.toml]

[build-system]
requires = ["setuptools>=68.0", "wheel"]
build-backend = "setuptools.build_meta"

[project]
name = "cosmosol"
version = "0.2.0"
description = "Solubility Extension for cCOSMO (COSMO-SAC) Thermodynamic Model"
readme = "README.md"
license = {file = "LICENCE.txt"}
requires-python = ">=3.13"
authors = [
    {name = "Adam Bouz", email = "bouza@vscht.cz"},
]
keywords = [
    "thermodynamics",
    "COSMO-SAC",
    "solubility",
    "chemistry",
    "physical-chemistry",
]
classifiers = [
    "Development Status :: 3 - Alpha",
    "Intended Audience :: Science/Research",
    "License :: OSI Approved :: MIT License",
    "Operating System :: OS Independent",
    "Programming Language :: Python :: 3",
    "Programming Language :: Python :: 3.13",
    "Topic :: Scientific/Engineering :: Chemistry",
    "Topic :: Scientific/Engineering :: Physics",
]
dependencies = [
    "numpy>=2.4.0",
    "pandas>=2.3.3",
]

[project.optional-dependencies]
dev = [
    "pytest>=7.0.0",
    "flake8",
]
docs = [
    "sphinx",
    "sphinx-rtd-theme",
]
hanna = [
    "torch",
    "transformers",
    "tokenizers",
    "rdkit",
    "scikit-learn",
]

[project.urls]
Homepage = "https://github.com/AdamBouz/COSMOSol"
Documentation = "https://adambouz.github.io/COSMOSol/"
Repository = "https://github.com/AdamBouz/COSMOSol"
Issues = "https://github.com/AdamBouz/COSMOSol/issues"

[tool.setuptools.packages.find]
where = ["src"]

[tool.setuptools.package-data]
"cosmosol._hanna" = [
    "LICENSE",
    "ensemble/*.pt",
    "scalers/*.pkl",
    "chembert/*",
]
