# Supplementary material for: COSMOSol: efficient solvent screening for polymer additives with open-source COSMO-SAC
Source: RSC Adv. 2026 Jul 21. Online ahead of print. doi: 10.1039/d6ra05129d (PMC13386427; doi:10.1039/d6ra05129d)
Supplement: RA-OLF-D6RA05129D-s001 [file RA-OLF-D6RA05129D-s001.zip › COSMOSol-main/README.md]

# COSMOSol

[![Documentation](https://img.shields.io/badge/docs-GitHub%20Pages-blue)](https://adambouz.github.io/COSMOSol/)
[![CI](https://github.com/AdamBouz/COSMOSol/actions/workflows/python-package.yml/badge.svg)](https://github.com/AdamBouz/COSMOSol/actions/workflows/python-package.yml)
[![Python 3.13+](https://img.shields.io/badge/python-3.13%2B-blue)](https://www.python.org/)
[![License: MIT](https://img.shields.io/badge/License-MIT-yellow.svg)](LICENCE.txt)

COSMOSol is a Python package for calculating thermodynamic properties and phase equilibria (related to solubility) using the COSMO-SAC model. It provides general thermodynamic functions, phase equilibrium algorithms, and high-level SolubilityDescriptors class for performing solvent screening. The package is designed for research and academic use, leveraging the [COSMOSAC](https://github.com/usnistgov/COSMOSAC) library for core model calculations.

COSMOSol was primarily developed to work with the COSMO-SAC implementation of [Bell et al.](https://github.com/usnistgov/COSMOSAC), but it is formulated around a backend-agnostic activity-model abstraction so that other models — primarily COSMO-type models — can be implemented in the future. For benchmarking purposes we also provide a backend for the machine-learning model [HANNA](https://github.com/marco-hoffmann/HANNA). Any object implementing the `ActivityModel` protocol (a single `ln_gamma(T, x)` method) can drive the full set of thermodynamic and solubility calculations.

## Documentation

Full API reference, module descriptions, and usage guides:

**https://adambouz.github.io/COSMOSol/**

## Features

- Pluggable activity-coefficient backends via the `ActivityModel` protocol — COSMO-SAC and HANNA included, custom models trivial to add
- Activity coefficients (combinatorial, residual, dispersive contributions for COSMO-SAC)
- Excess thermodynamic properties ($G^E$, $H^E$, $S^E$ and their partial molar forms)
- Phase equilibrium algorithms (SLE, LLE detection)
- High-level solvent screening — evaluate one additive across many solvents and collect results in a `pandas.DataFrame`
- Built on the [benchmark COSMO-SAC implementation](https://github.com/usnistgov/COSMOSAC)

## Installation

### Prerequisites

- Python 3.13+
- C/C++ compiler (for building cCOSMO)

### Install COSMOSAC

```bash
pip install git+https://github.com/usnistgov/COSMOSAC.git
```

Or clone and build manually:

```bash
git clone --recursive --shallow-submodules https://github.com/usnistgov/COSMOSAC
cd COSMOSAC
pip install .
```

### Install COSMOSol

```bash
pip install git+https://github.com/AdamBouz/COSMOSol.git
```

Or for development:

```bash
git clone https://github.com/AdamBouz/COSMOSol.git
cd COSMOSol
pip install -e .
```

### Optional: HANNA backend

The HANNA machine-learning backend pulls in PyTorch and is therefore an optional extra:

```bash
pip install "cosmosol[hanna]"
```

## Quick Start

### Solvent screening (COSMO-SAC)

The high-level `SolubilityDescriptors` class evaluates one solute across many
solvents and collects the results in a `pandas.DataFrame`. Use the
`from_cosmo` constructor for a COSMO-SAC backend:

```python
import cosmosol

sd = cosmosol.SolubilityDescriptors.from_cosmo(
    solute_id="MyAdditive",
    solute_sigma_dir="profiles/additives",
    solvent_ids=["Solvent1", "Solvent2"],
    solvent_sigma_dir="profiles/solvents",
)
sd.set_melting_point(Tm=450.0, Hf=25000.0)
sd.descriptor_SLE(temperature=298.15)
sd.sort_by_descriptor("x_SLE_298.15K")
print(sd.results_df)
```

### Swapping in the HANNA backend

The same workflow runs on the HANNA machine-learning model — only the
constructor changes (requires `pip install "cosmosol[hanna]"`). Solvent SMILES
are supplied via a `DataFrame` with `Name` and `SMILES` columns:

```python
import cosmosol
from cosmosol._hanna import HANNA_Predictor

predictor = HANNA_Predictor()  # loads weights once, reused across all pairs
sd = cosmosol.SolubilityDescriptors.from_hanna(
    predictor=predictor,
    solute_id="MyAdditive",
    solute_smiles="CC(C)(C)c1cc(C)cc(C(C)(C)C)c1O",
    solvent_ids=["Solvent1", "Solvent2"],
    solvents_df=solvents_df,  # must contain 'Name' and 'SMILES' columns
)
sd.set_melting_point(Tm=450.0, Hf=25000.0)
sd.descriptor_SLE(temperature=298.15)
print(sd.results_df)
```

### Thermodynamic properties on any backend

The `cosmosol.thermodynamics` functions operate on any `ActivityModel`
instance (bound to a fixed component list), so there is no `contributions`
keyword — backend configuration lives inside the model:

```python
import numpy as np
import cosmosol
from cosmosol import thermodynamics as thermo
from cosmosol.activity_model import CosmoActivityModel, build_cosmo_db

db = build_cosmo_db("Ethanol", "profiles", ["Water"], "profiles")
model = CosmoActivityModel(db, ["Ethanol", "Water"], contributions=("comb", "resid"))

T = 298.15                 # K
z = np.array([0.5, 0.5])   # equimolar mixture

print(thermo.ln_gamma(model, T, z))   # Activity coefficients
print(thermo.g_excess(model, T, z))   # Excess Gibbs energy  [J/mol]
print(thermo.h_excess(model, T, z))   # Excess enthalpy      [J/mol]
```

## Repository Structure

### `parameters/`

Sigma profiles and 3D geometries for all substances considered in the accompanying paper.

| Subfolder | Contents |
|-----------|----------|
| `sigma_profiles/additives/` | COSMO sigma profiles for the polymer additives (generated by the authors) |
| `sigma_profiles/solvents/` | COSMO sigma profiles for the solvents (from the UD database distributed with [Bell et al.](https://github.com/usnistgov/COSMOSAC)) |
| `XYZ/` | 3D geometry estimates (`.xyz` files) for the additives |

### `results/`

Reproducible case studies from the paper.

| Folder / File | Description |
|---------------|-------------|
| [`solvent_screening_BHT.ipynb`](results/solvent_screening_BHT.ipynb) | Introductory notebook — demonstrates the basic use of `SolubilityDescriptors` on the BHT additive |
| [`generate_3D_from_SMILES/`](results/generate_3D_from_SMILES/) | Script to generate 3D geometry estimates from SMILES strings using RDKit |
| [`manuscript_solubility_validation/`](results/manuscript_solubility_validation/) | Replicates the validation against experimental solubility data (SLE predictions vs. experiment) |
| [`manuscript_solvent_screening/`](results/manuscript_solvent_screening/) | Replicates the results from the *Solvent Screening Beyond Available Experimental Data* section of the article |

## Testing

```bash
pytest
```

## Citation

If you use COSMOSol or COSMOSAC in your research, please cite:

> Bell, I.H., et al. "A Benchmark Open-Source Implementation of COSMO-SAC."
> *J. Chem. Theory Comput.* **2020**, 16 (4), 2635–2646.
> [DOI: 10.1021/acs.jctc.9b01016](https://doi.org/10.1021/acs.jctc.9b01016)

<!-- TODO: Add COSMOSol citation once published -->
> *ADD COSMOSol CITATION HERE*
>

If you use the bundled **HANNA** backend, please also cite the HANNA paper by
Hoffmann, Specht and Jirasek:

> *Nat. Commun.* **2026**.
> [DOI: 10.1038/s41467-026-71430-y](https://doi.org/10.1038/s41467-026-71430-y)
> <!-- TODO: complete with full author list and title -->

A copy of HANNA (MIT-licensed, [marco-hoffmann/HANNA](https://github.com/marco-hoffmann/HANNA))
is vendored as `cosmosol._hanna`; see [src/cosmosol/_hanna/LICENSE](src/cosmosol/_hanna/LICENSE).

## License

This project is licensed under the MIT License — see [LICENCE.txt](LICENCE.txt) for details.

The COSMOSAC library is MIT-licensed. Some `.sigma` profile files distributed with it are available for academic, non-commercial use only. See the [COSMOSAC repository](https://github.com/usnistgov/COSMOSAC) for details.

---

**Author:** Adam Bouz · [bouza@vscht.cz](mailto:bouza@vscht.cz)
