# Supplementary material for: COSMOSol: efficient solvent screening for polymer additives with open-source COSMO-SAC
Source: RSC Adv. 2026 Jul 21. Online ahead of print. doi: 10.1039/d6ra05129d (PMC13386427; doi:10.1039/d6ra05129d)
Supplement: RA-OLF-D6RA05129D-s001 [file RA-OLF-D6RA05129D-s001.zip › COSMOSol-main/tests/test_solvers.py]

"""Tests for numerical solvers (bisection, newton_raphson).

These tests use simple analytical functions — no cCOSMO dependency needed.
"""
import pytest
import numpy as np
from cosmosol.thermodynamics import bisection, newton_raphson


# ── bisection ────────────────────────────────────────────────────────────────

class TestBisection:
    """Tests for the bisection root-finding algorithm."""

    def test_finds_root_of_x_squared_minus_4(self):
        """f(x) = x² - 4 has root at x = 2 on [0, 3]."""
        root = bisection(lambda x: x**2 - 4, 0, 3)
        assert abs(root - 2.0) < 1e-7

    def test_finds_negative_root(self):
        """f(x) = x² - 4 has root at x = -2 on [-3, 0]."""
        root = bisection(lambda x: x**2 - 4, -3, 0)
        assert abs(root - (-2.0)) < 1e-7

    def test_finds_root_of_sin(self):
        """sin(x) = 0 near pi on [3, 4]."""
        root = bisection(np.sin, 3, 4)
        assert abs(root - np.pi) < 1e-7

    def test_raises_on_no_sign_change(self):
        """Should raise ValueError when f(a) and f(b) have the same sign."""
        with pytest.raises(ValueError, match="does not change sign"):
            bisection(lambda x: x**2 + 1, -1, 1)

    def test_n_steps_early_return(self):
        """With n_steps, should return after exactly that many iterations."""
        # After 1 step of bisection on [0, 4] we get midpoint = 2.0
        root = bisection(lambda x: x - 3, 0, 4, n_steps=1)
        assert root == 2.0  # exactly the midpoint after 1 step

    def test_exact_root_at_midpoint(self):
        """If the root is exactly at the midpoint, converge immediately."""
        root = bisection(lambda x: x - 1.5, 0, 3)
        assert abs(root - 1.5) < 1e-8

    def test_respects_tolerance(self):
        """Coarse tolerance should still give approximate root."""
        root = bisection(lambda x: x**3 - 8, 0, 3, tol=0.1)
        assert abs(root - 2.0) < 0.2  # within reasonable range

    def test_raises_after_max_iterations(self):
        """A step function that changes sign but never equals zero should
        hit the 1000 iteration limit when tol=0."""
        # f(x) = -1 for x < 0.5, +1 for x >= 0.5: changes sign but f is
        # never zero, so with tol=0 bisection can never converge.
        with pytest.raises(ValueError, match="Maximum"):
            bisection(lambda x: -1.0 if x < 0.5 else 1.0, 0, 1, tol=0.0)


# ── newton_raphson ───────────────────────────────────────────────────────────

class TestNewtonRaphson:
    """Tests for the Newton-Raphson root-finding algorithm."""

    def test_finds_root_of_x_squared_minus_4(self):
        """f(x) = x² - 4, f'(x) = 2x, root at x = 2."""
        root = newton_raphson(lambda x: x**2 - 4, lambda x: 2*x, x0=3.0)
        assert abs(root - 2.0) < 1e-7

    def test_finds_root_of_cubic(self):
        """f(x) = x³ - 27, root at x = 3."""
        root = newton_raphson(lambda x: x**3 - 27, lambda x: 3*x**2, x0=4.0)
        assert abs(root - 3.0) < 1e-7

    def test_exponential_equation(self):
        """f(x) = e^x - 2, root at x = ln(2)."""
        root = newton_raphson(
            lambda x: np.exp(x) - 2,
            lambda x: np.exp(x),
            x0=0.0,
        )
        assert abs(root - np.log(2)) < 1e-7

    def test_raises_on_no_convergence(self):
        """Should raise ValueError when max iterations exceeded."""
        # f(x) = x² + 1 has no real root — Newton will oscillate/diverge
        with pytest.raises((ValueError, ZeroDivisionError)):
            newton_raphson(lambda x: x**2 + 1, lambda x: 2*x, x0=0.5, max_iter=10)

    def test_converges_from_nearby_guess(self):
        """Starting very close to the root should converge in ~1 iteration."""
        root = newton_raphson(
            lambda x: x - 5.0,
            lambda x: 1.0,
            x0=5.0 + 1e-10,
        )
        assert abs(root - 5.0) < 1e-8


# ── bisection + newton_raphson combo (mimics SLE workflow) ───────────────────

class TestSolverCombo:
    """Test the bisection → Newton-Raphson workflow used in SLE solvers."""

    def test_bisection_then_newton_refines(self):
        """Bisection with coarse tol, then Newton refines to tight tol."""
        f = lambda x: x**3 - 2*x - 5  # root near 2.0946
        df = lambda x: 3*x**2 - 2

        coarse = bisection(f, 1, 3, tol=0.1)
        refined = newton_raphson(f, df, x0=coarse)
        # Analytical root: 2.094551481698...
        assert abs(f(refined)) < 1e-8
        assert abs(refined - 2.094551481698) < 1e-6

    def test_log_domain_solver(self):
        """Mimic the SLE solver: find root in ln(x) domain."""
        # f(lnx) = lnx + 2 → root at lnx = -2 → x = exp(-2)
        f = lambda lnx: lnx + 2
        df = lambda lnx: 1.0  # derivative is 1

        lnx_min = np.log(np.finfo(float).tiny)
        root_lnx = bisection(f, lnx_min, 0.0, tol=0.1)
        root_lnx = newton_raphson(f, df, x0=root_lnx)
        assert abs(np.exp(root_lnx) - np.exp(-2)) < 1e-10
