# Supplementary material for: COSMOSol: efficient solvent screening for polymer additives with open-source COSMO-SAC
Source: RSC Adv. 2026 Jul 21. Online ahead of print. doi: 10.1039/d6ra05129d (PMC13386427; doi:10.1039/d6ra05129d)
Supplement: RA-OLF-D6RA05129D-s001 [file RA-OLF-D6RA05129D-s001.zip › COSMOSol-main/tests/test_thermodynamics.py]

import pytest
from cosmosol import thermodynamics


def test_check_import():
    """Test if the thermodynamics module is imported correctly."""
    assert thermodynamics is not None


def test_BHT_water_thermodynamics():
    """Golden-value test for the BHT / Water mixture via the COSMO backend."""
    from pathlib import Path
    import numpy as np
    import cCOSMO
    from cosmosol.activity_model import CosmoActivityModel

    here = Path(__file__).parent
    project_root = here.parent

    db = cCOSMO.DirectImport()

    substance_1 = "BHT"
    substance_2 = "Water"

    substance_2_sigma_path = project_root / "parameters" / "sigma_profiles" / "solvents"
    substance_1_sigma_path = project_root / "parameters" / "sigma_profiles" / "additives"
    db.add_profile(substance_1, str(substance_1_sigma_path))
    db.add_profile(substance_2, str(substance_2_sigma_path))
    names = [substance_1, substance_2]

    model = CosmoActivityModel(db, names, contributions=("comb", "resid"))
    T = 298.0

    # Test z = [0.5, 0.5]
    z_05 = np.array([0.5, 0.5])
    lngamma_05 = thermodynamics.ln_gamma(model, T, z_05)
    split_05 = model.ln_gamma_split(T, z_05)

    assert np.isclose(lngamma_05[0], 0.8187138, rtol=1e-5)
    assert np.isclose(lngamma_05[1], 2.02073454, rtol=1e-5)
    assert np.isclose(split_05["comb"][0], -0.2026803, rtol=1e-5)
    assert np.isclose(split_05["comb"][1], -0.73035603, rtol=1e-5)
    assert np.isclose(split_05["resid"][0], 1.0213941, rtol=1e-5)
    assert np.isclose(split_05["resid"][1], 2.75109056, rtol=1e-5)
    assert np.isclose(thermodynamics.g_mix(model, T, z_05), 1800.1468029232963, rtol=1e-5)
    assert np.isclose(thermodynamics.s_excess(model, T, z_05), -7.762002434944387, rtol=1e-5)
    assert np.isclose(thermodynamics.h_excess(model, T, z_05), 1204.3921237115283, rtol=1e-5)

    # Test z = [0.0, 1.0]
    z_10 = np.array([0.0, 1.0])
    lngamma_10 = thermodynamics.ln_gamma(model, T, z_10)
    split_10 = model.ln_gamma_split(T, z_10)

    assert np.isclose(lngamma_10[0], 17.3809194, rtol=1e-5)
    assert np.isclose(lngamma_10[1], 0.0, atol=1e-10)
    assert np.isclose(split_10["comb"][0], -4.97048825, rtol=1e-5)
    assert np.isclose(split_10["resid"][0], 22.35140765, rtol=1e-5)
    assert np.isclose(thermodynamics.g_mix(model, T, z_10), 0.0, atol=1e-10)
    assert np.isclose(thermodynamics.s_excess(model, T, z_10), 0.0, atol=1e-10)
    assert np.isclose(thermodynamics.h_excess(model, T, z_10), 0.0, atol=1e-10)
