# Supplementary material for: COSMOSol: efficient solvent screening for polymer additives with open-source COSMO-SAC
Source: RSC Adv. 2026 Jul 21. Online ahead of print. doi: 10.1039/d6ra05129d (PMC13386427; doi:10.1039/d6ra05129d)
Supplement: RA-OLF-D6RA05129D-s001 [file RA-OLF-D6RA05129D-s001.zip › COSMOSol-main/tests/test_solubility_descriptors.py]

"""Tests for the COSMO-backed SolubilityDescriptors class.

Covers: construction, sigma-file validation, descriptor computation,
DataFrame management, and error handling.
"""
import pytest
import numpy as np
import pandas as pd
from pathlib import Path

from cosmosol import SolubilityDescriptors


def make_sd(solute_id, solute_sigma_dir, solvent_ids, solvent_sigma_dir, **kwargs):
    """Build a COSMO-backed SolubilityDescriptors instance."""
    return SolubilityDescriptors.from_cosmo(
        solute_id=solute_id,
        solute_sigma_dir=solute_sigma_dir,
        solvent_ids=solvent_ids,
        solvent_sigma_dir=solvent_sigma_dir,
        **kwargs,
    )

# ── paths ────────────────────────────────────────────────────────────────────

PROJECT_ROOT = Path(__file__).parent.parent
ADDITIVE_DIR = PROJECT_ROOT / "parameters" / "sigma_profiles" / "additives"
SOLVENT_DIR = PROJECT_ROOT / "parameters" / "sigma_profiles" / "solvents"

# Pick a small set of solvents that we know exist
SOLUTE = "BHT"
SOLVENTS = ["Water", "Methanol", "Ethanol"]


# ── fixtures ─────────────────────────────────────────────────────────────────

@pytest.fixture(scope="module")
def sd():
    """A COSMO-backed SolubilityDescriptors instance with 3 solvents."""
    return make_sd(
        solute_id=SOLUTE,
        solute_sigma_dir=str(ADDITIVE_DIR),
        solvent_ids=SOLVENTS,
        solvent_sigma_dir=str(SOLVENT_DIR),
    )


@pytest.fixture(scope="module")
def sd_with_mp():
    """Same as sd but with melting point already set (for SLE tests)."""
    obj = make_sd(
        solute_id=SOLUTE,
        solute_sigma_dir=str(ADDITIVE_DIR),
        solvent_ids=SOLVENTS,
        solvent_sigma_dir=str(SOLVENT_DIR),
    )
    # BHT: Tm ~ 343 K, Hf ~ 19800 J/mol (approximate)
    obj.set_melting_point(Tm=343.0, Hf=19800.0)
    return obj


# ── 1. Construction ─────────────────────────────────────────────────────────

class TestConstruction:

    def test_results_df_created(self, sd):
        """results_df should exist and have correct shape."""
        assert isinstance(sd.results_df, pd.DataFrame)
        assert len(sd.results_df) == len(SOLVENTS)

    def test_results_df_has_solute_solvent_columns(self, sd):
        assert "Solute" in sd.results_df.columns
        assert "Solvent" in sd.results_df.columns

    def test_all_solvents_present(self, sd):
        assert set(sd.results_df["Solvent"]) == set(SOLVENTS)

    def test_solute_id_stored(self, sd):
        assert sd.solute_id == SOLUTE
        assert all(sd.results_df["Solute"] == SOLUTE)

    def test_single_solvent_as_string(self):
        """Passing a single solvent as a string should be accepted."""
        obj = make_sd(
            solute_id=SOLUTE,
            solute_sigma_dir=str(ADDITIVE_DIR),
            solvent_ids="Water",
            solvent_sigma_dir=str(SOLVENT_DIR),
        )
        assert len(obj.results_df) == 1

    def test_contributions_default(self, sd):
        assert "resid" in sd.model_config["contributions"]
        assert "comb" in sd.model_config["contributions"]

    def test_db_initialised(self, sd):
        """The per-pair COSMO model should carry an initialised cCOSMO database."""
        model = sd._model_for(SOLVENTS[0])
        assert model.db is not None

    def test_model_config_populated(self, sd):
        """model_config should describe the active COSMO-SAC backend."""
        assert sd.model_config["backend"] == "cosmo"
        assert sd.model_config["contributions"] == ("comb", "resid")

    def test_model_config_reflects_custom_contributions(self):
        obj = make_sd(
            SOLUTE, str(ADDITIVE_DIR), "Water", str(SOLVENT_DIR),
            contributions=("comb", "resid", "disp"),
        )
        assert obj.model_config["contributions"] == ("comb", "resid", "disp")

    def test_from_cosmo_sets_model_config(self):
        """The modern from_cosmo constructor populates model_config too."""
        from cosmosol import SolubilityDescriptors

        obj = SolubilityDescriptors.from_cosmo(
            solute_id=SOLUTE,
            solute_sigma_dir=str(ADDITIVE_DIR),
            solvent_ids="Water",
            solvent_sigma_dir=str(SOLVENT_DIR),
        )
        assert obj.model_config == {"backend": "cosmo", "contributions": ("comb", "resid")}


# ── 2. Sigma-file validation ────────────────────────────────────────────────

class TestSigmaFileValidation:

    def test_missing_solute_sigma_raises(self):
        with pytest.raises(FileNotFoundError, match="solute sigma profile"):
            make_sd(
                solute_id="NONEXISTENT_MOLECULE",
                solute_sigma_dir=str(ADDITIVE_DIR),
                solvent_ids=SOLVENTS,
                solvent_sigma_dir=str(SOLVENT_DIR),
            )

    def test_missing_solvent_sigma_raises(self):
        with pytest.raises(FileNotFoundError, match="Solvent sigma profile"):
            make_sd(
                solute_id=SOLUTE,
                solute_sigma_dir=str(ADDITIVE_DIR),
                solvent_ids=["NONEXISTENT_SOLVENT"],
                solvent_sigma_dir=str(SOLVENT_DIR),
            )


# ── 3. descriptor_lngamma ───────────────────────────────────────────────────

class TestDescriptorLnGamma:

    def test_adds_column_to_results(self, sd):
        sd.descriptor_lngamma(x_solute=0.01, temperature=298.15)
        col = "lngamma_298.15K_0.01"
        assert col in sd.results_df.columns, f"Expected column '{col}' in results_df"

    def test_values_are_finite(self, sd):
        col = "lngamma_298.15K_0.01"
        assert sd.results_df[col].notna().all()
        assert np.all(np.isfinite(sd.results_df[col].values))

    def test_infinite_dilution_lngamma_positive(self, sd):
        """For most polymer additives in common solvents, ln(gamma_inf)
        at very dilute additive concentration should be positive
        (gamma >> 1 means the additive doesn't want to dissolve easily)."""
        col = "lngamma_298.15K_0.01"
        # At least for BHT/Water (extremely non-ideal), lngamma should be large
        water_row = sd.results_df[sd.results_df["Solvent"] == "Water"]
        assert water_row[col].values[0] > 0


# ── 4. descriptor_lngamma_contributions ──────────────────────────────────────

class TestDescriptorLnGammaContributions:

    def test_adds_per_contribution_columns(self, sd):
        sd.descriptor_lngamma_contributions(x_solute=0.01, temperature=298.15)
        for contrib in sd.model_config["contributions"]:
            col = f"lngamma_{contrib}_298.15K_0.01"
            assert col in sd.results_df.columns

    def test_contributions_sum_to_total(self, sd):
        """Sum of individual contribution columns ≈ total lngamma column."""
        total_col = "lngamma_298.15K_0.01"
        contrib_cols = [f"lngamma_{c}_298.15K_0.01" for c in sd.model_config["contributions"]]
        total = sd.results_df[total_col].values
        contrib_sum = sum(sd.results_df[c].values for c in contrib_cols)
        np.testing.assert_allclose(total, contrib_sum, atol=1e-8)


# ── 5. set_melting_point ─────────────────────────────────────────────────────

class TestSetMeltingPoint:

    def test_stores_Tm_Hf(self, sd_with_mp):
        assert sd_with_mp.Tm == 343.0
        assert sd_with_mp.Hf == 19800.0

    def test_delta_Cp_as_number(self):
        obj = make_sd(
            SOLUTE, str(ADDITIVE_DIR), "Water", str(SOLVENT_DIR)
        )
        obj.set_melting_point(Tm=343.0, Hf=19800.0, delta_Cp=50.0)
        assert obj.delta_Cp(300) == 50.0  # constant

    def test_delta_Cp_as_string(self):
        obj = make_sd(
            SOLUTE, str(ADDITIVE_DIR), "Water", str(SOLVENT_DIR)
        )
        obj.set_melting_point(Tm=343.0, Hf=19800.0, delta_Cp="100 + 0.5*T")
        assert abs(obj.delta_Cp(300) - 250.0) < 1e-10

    def test_delta_Cp_as_callable(self):
        obj = make_sd(
            SOLUTE, str(ADDITIVE_DIR), "Water", str(SOLVENT_DIR)
        )
        obj.set_melting_point(Tm=343.0, Hf=19800.0, delta_Cp=lambda T: 2*T)
        assert obj.delta_Cp(100) == 200.0

    def test_invalid_delta_Cp_raises(self):
        obj = make_sd(
            SOLUTE, str(ADDITIVE_DIR), "Water", str(SOLVENT_DIR)
        )
        with pytest.raises(ValueError, match="delta_Cp"):
            obj.set_melting_point(Tm=343.0, Hf=19800.0, delta_Cp=[1, 2, 3])


# ── 6. descriptor_SLE ───────────────────────────────────────────────────────

class TestDescriptorSLE:

    def test_sle_without_melting_point_raises(self, sd):
        """Calling descriptor_SLE before set_melting_point should raise."""
        fresh = make_sd(
            SOLUTE, str(ADDITIVE_DIR), "Water", str(SOLVENT_DIR)
        )
        with pytest.raises(ValueError, match="[Mm]elting"):
            fresh.descriptor_SLE(temperature=298.15)

    def test_sle_adds_columns(self, sd_with_mp):
        sd_with_mp.descriptor_SLE(temperature=298.15)
        assert "x_SLE_298.15K" in sd_with_mp.results_df.columns
        assert "lngamma_SLE_298.15K" in sd_with_mp.results_df.columns

    def test_sle_values_in_valid_range(self, sd_with_mp):
        """SLE mole fractions must be in (0, 1]."""
        col = "x_SLE_298.15K"
        vals = sd_with_mp.results_df[col].dropna().values
        assert np.all(vals > 0), "x_SLE must be positive"
        assert np.all(vals <= 1.0), "x_SLE must be <= 1"

    def test_sle_below_melting_point_gives_x_less_than_1(self, sd_with_mp):
        """At T < Tm, the solute cannot be completely dissolved, so x_SLE < 1."""
        col = "x_SLE_298.15K"
        vals = sd_with_mp.results_df[col].dropna().values
        assert np.all(vals < 1.0), "x_SLE should be < 1 below Tm"


# ── 7. descriptor_SLE_ideal ─────────────────────────────────────────────────

class TestDescriptorSLEIdeal:

    def test_ideal_sle_same_for_all_solvents(self, sd_with_mp):
        """Ideal SLE is solvent-independent → all rows must have the same value."""
        sd_with_mp.descriptor_SLE_ideal(temperature=298.15)
        col = "x_SLE_ideal_298.15K"
        vals = sd_with_mp.results_df[col].values
        assert np.all(np.isclose(vals, vals[0])), (
            "Ideal SLE should be the same for all solvents"
        )

    def test_ideal_sle_in_valid_range(self, sd_with_mp):
        col = "x_SLE_ideal_298.15K"
        val = sd_with_mp.results_df[col].values[0]
        assert 0 < val < 1


# ── 8. sort_by_descriptor / clean_results ────────────────────────────────────

class TestDataFrameManagement:

    def test_sort_by_descriptor(self, sd):
        # Ensure lngamma column exists
        sd.descriptor_lngamma(x_solute=0.0, temperature=298.15)
        col = "lngamma_298.15K_0.0"
        sd.sort_by_descriptor(col, ascending=True)
        vals = sd.results_df[col].values
        assert np.all(vals[:-1] <= vals[1:]), "DataFrame not sorted ascending"

    def test_clean_results_removes_descriptors(self, sd):
        # First add some descriptor
        sd.descriptor_lngamma(x_solute=0.0, temperature=300.0)
        sd.clean_results()
        remaining = set(sd.results_df.columns)
        expected = {"Solute", "Solvent"}
        assert remaining.issubset(expected | {"Solvent_class"}), (
            f"Unexpected columns after clean: {remaining - expected}"
        )


# ── 9. descriptor_gmix, descriptor_hmix, descriptor_s_excess ────────────────

class TestMixingDescriptors:
    """Smoke tests: each descriptor should add a column with finite values."""

    def test_descriptor_gmix(self, sd):
        sd.descriptor_gmix(x_solute=0.1, temperature=298.15)
        col = "g_mix_298.15K_0.1"
        assert col in sd.results_df.columns
        assert sd.results_df[col].notna().all()

    def test_descriptor_hmix(self, sd):
        sd.descriptor_hmix(x_solute=0.1, temperature=298.15)
        col = "h_mix_298.15K_0.1"
        assert col in sd.results_df.columns
        assert sd.results_df[col].notna().all()

    def test_descriptor_s_excess(self, sd):
        sd.descriptor_s_excess(x_solute=0.1, temperature=298.15)
        col = "s_excess_298.15K_0.1"
        assert col in sd.results_df.columns
        assert sd.results_df[col].notna().all()

    def test_gmix_physically_meaningful(self, sd):
        """G_mix at intermediate compositions should typically be negative
        (mixing is favoured) for at least some solvents."""
        col = "g_mix_298.15K_0.1"
        vals = sd.results_df[col].values
        # At least one solvent should give negative G_mix
        assert np.any(vals < 0), (
            "Expected at least one solvent with G_mix < 0 at x=0.1"
        )


# ── 10. evaluate_lngamma ────────────────────────────────────────────────────

class TestEvaluateLnGamma:

    def test_returns_correct_shapes(self, sd):
        x_vals, lg_solute, lg_solvent = sd.evaluate_lngamma(
            temperature=298.15, xrange=(0.01, 0.5), npoints=5
        )
        assert x_vals.shape == (5,)
        assert lg_solute.shape == (5, len(SOLVENTS))
        assert lg_solvent.shape == (5, len(SOLVENTS))

    def test_solvent_lngamma_approaches_zero_as_solute_dilute(self, sd):
        """At very low solute concentration, the solvent is ~pure
        so its ln(gamma) should be close to 0."""
        x_vals, _, lg_solvent = sd.evaluate_lngamma(
            temperature=298.15, xrange=(1e-4, 1e-3), npoints=3
        )
        assert np.all(np.abs(lg_solvent) < 0.1), (
            "Solvent ln(gamma) should be near 0 at very dilute solute"
        )
