# Supplementary material for: COSMOSol: efficient solvent screening for polymer additives with open-source COSMO-SAC
Source: RSC Adv. 2026 Jul 21. Online ahead of print. doi: 10.1039/d6ra05129d (PMC13386427; doi:10.1039/d6ra05129d)
Supplement: RA-OLF-D6RA05129D-s001 [file RA-OLF-D6RA05129D-s001.zip › COSMOSol-main/tests/test_thermodynamic_consistency.py]

"""Thermodynamic consistency and physical-correctness tests.

Every test here checks a physical identity or limiting behaviour —
no hardcoded numerical reference values. If any of these fail, the
underlying thermodynamic calculation is inconsistent.
"""
import pytest
import numpy as np
from pathlib import Path

import cCOSMO
import cosmosol.thermodynamics as thermo
from cosmosol.activity_model import CosmoActivityModel, _check_contributions

RGAS = thermo.RGAS

# ── helpers / fixtures ───────────────────────────────────────────────────────

@pytest.fixture(scope="module")
def bht_water_model():
    """Return a (model, db) pair for BHT / Water (a strongly non-ideal pair).

    *model* is a comb+resid :class:`CosmoActivityModel`; *db* is returned so
    individual tests can build single-contribution models when needed.
    """
    project_root = Path(__file__).parent.parent
    db = cCOSMO.DirectImport()
    db.add_profile("BHT", str(project_root / "parameters" / "sigma_profiles" / "additives"))
    db.add_profile("Water", str(project_root / "parameters" / "sigma_profiles" / "solvents"))
    names = ["BHT", "Water"]
    model = CosmoActivityModel(db, names, contributions=("comb", "resid"))
    return model, db


# ── 1. Pure-component limits ────────────────────────────────────────────────

class TestPureComponentLimits:
    """At z = [0, 1] or [1, 0], all *excess* properties must vanish
    for the pure component and G_mix must be zero."""

    @pytest.mark.parametrize("z", [np.array([0.0, 1.0]), np.array([1.0, 0.0])])
    def test_g_excess_zero_for_pure(self, bht_water_model, z):
        model, _ = bht_water_model
        ge = thermo.g_excess(model, 298.15, z)
        assert abs(ge) < 1e-8, f"G^E should be 0 for pure component, got {ge}"

    @pytest.mark.parametrize("z", [np.array([0.0, 1.0]), np.array([1.0, 0.0])])
    def test_h_excess_zero_for_pure(self, bht_water_model, z):
        model, _ = bht_water_model
        he = thermo.h_excess(model, 298.15, z)
        assert abs(he) < 1e-4, f"H^E should be 0 for pure component, got {he}"

    @pytest.mark.parametrize("z", [np.array([0.0, 1.0]), np.array([1.0, 0.0])])
    def test_s_excess_zero_for_pure(self, bht_water_model, z):
        model, _ = bht_water_model
        se = thermo.s_excess(model, 298.15, z)
        assert abs(se) < 1e-6, f"S^E should be 0 for pure component, got {se}"

    @pytest.mark.parametrize("z", [np.array([0.0, 1.0]), np.array([1.0, 0.0])])
    def test_g_mix_zero_for_pure(self, bht_water_model, z):
        model, _ = bht_water_model
        gm = thermo.g_mix(model, 298.15, z)
        assert abs(gm) < 1e-8, f"G_mix should be 0 for pure component, got {gm}"

    @pytest.mark.parametrize("z", [np.array([0.0, 1.0]), np.array([1.0, 0.0])])
    def test_lngamma_pure_component_is_zero(self, bht_water_model, z):
        """The ln(gamma) of the component that is pure (z_i=1) must be 0."""
        model, _ = bht_water_model
        lngamma = thermo.ln_gamma(model, 298.15, z)
        idx = np.argmax(z)  # index of the pure component
        assert abs(lngamma[idx]) < 1e-10, (
            f"ln(gamma) of pure component should be 0, got {lngamma[idx]}"
        )


# ── 2. Gibbs-Helmholtz relation: G^E = H^E - T S^E ─────────────────────────

class TestGibbsHelmholtz:
    """The fundamental relation G^E = H^E - T*S^E must hold at any composition."""

    @pytest.mark.parametrize("z", [
        np.array([0.1, 0.9]),
        np.array([0.5, 0.5]),
        np.array([0.9, 0.1]),
    ])
    def test_ge_equals_he_minus_tse(self, bht_water_model, z):
        model, _ = bht_water_model
        T = 298.15
        ge = thermo.g_excess(model, T, z)
        he = thermo.h_excess(model, T, z)
        se = thermo.s_excess(model, T, z)

        residual = abs(ge - (he - T * se))
        # Relaxed tolerance because H^E and S^E are numerical derivatives
        assert residual < 0.5, (
            f"G^E = H^E - T*S^E violated: G^E={ge:.4f}, H^E={he:.4f}, "
            f"T*S^E={T*se:.4f}, residual={residual:.4f}"
        )


# ── 3. G_mix definition: G_mix = G^E + G^ideal = G^E - T*S^ideal ────────────

class TestGmixDefinition:

    @pytest.mark.parametrize("z", [
        np.array([0.2, 0.8]),
        np.array([0.5, 0.5]),
        np.array([0.7, 0.3]),
    ])
    def test_gmix_equals_gexcess_minus_t_sideal(self, bht_water_model, z):
        model, _ = bht_water_model
        T = 298.15
        gm = thermo.g_mix(model, T, z)
        ge = thermo.g_excess(model, T, z)
        si = thermo.s_ideal(z)
        assert abs(gm - (ge - T * si)) < 1e-8, (
            f"G_mix != G^E - T*S_ideal: {gm} != {ge} - {T}*{si}"
        )


# ── 4. Partial molar ↔ molar consistency ────────────────────────────────────

class TestPartialMolarConsistency:
    """Molar properties must equal the mole-fraction-weighted sum of
    their partial molar counterparts: X = sum(z_i * X_i_parmol)."""

    @pytest.mark.parametrize("z", [
        np.array([0.3, 0.7]),
        np.array([0.5, 0.5]),
    ])
    def test_g_excess_equals_sum_z_g_parmol(self, bht_water_model, z):
        model, _ = bht_water_model
        T = 298.15
        ge = thermo.g_excess(model, T, z)
        ge_parmol = thermo.g_excess_parmol(model, T, z)
        ge_from_parmol = np.sum(z * ge_parmol)
        assert abs(ge - ge_from_parmol) < 1e-6, (
            f"G^E != sum(z_i * bar{{G}}_i^E): {ge} != {ge_from_parmol}"
        )

    @pytest.mark.parametrize("z", [
        np.array([0.3, 0.7]),
        np.array([0.5, 0.5]),
    ])
    def test_h_excess_equals_sum_z_h_parmol(self, bht_water_model, z):
        model, _ = bht_water_model
        T = 298.15
        he = thermo.h_excess(model, T, z)
        he_parmol = thermo.h_excess_parmol(model, T, z)
        he_from_parmol = np.sum(z * he_parmol)
        # Looser tolerance: both quantities involve numerical derivatives
        assert abs(he - he_from_parmol) / (abs(he) + 1) < 0.05, (
            f"H^E != sum(z_i * bar{{H}}_i^E): {he} != {he_from_parmol}"
        )

    @pytest.mark.parametrize("z", [
        np.array([0.3, 0.7]),
        np.array([0.5, 0.5]),
    ])
    def test_s_excess_equals_sum_z_s_parmol(self, bht_water_model, z):
        model, _ = bht_water_model
        T = 298.15
        se = thermo.s_excess(model, T, z)
        se_parmol = thermo.s_excess_parmol(model, T, z)
        se_from_parmol = np.sum(z * se_parmol)
        assert abs(se - se_from_parmol) / (abs(se) + 1e-6) < 0.05, (
            f"S^E != sum(z_i * bar{{S}}_i^E): {se} != {se_from_parmol}"
        )


# ── 5. Ideal entropy of mixing ──────────────────────────────────────────────

class TestIdealEntropy:

    def test_equimolar_binary(self):
        """S_ideal([0.5, 0.5]) = R*ln(2)."""
        si = thermo.s_ideal(np.array([0.5, 0.5]))
        assert abs(si - RGAS * np.log(2)) < 1e-12

    def test_pure_component(self):
        """S_ideal for a pure component must be zero."""
        assert abs(thermo.s_ideal(np.array([1.0, 0.0]))) < 1e-12
        assert abs(thermo.s_ideal(np.array([0.0, 1.0]))) < 1e-12

    def test_always_positive(self):
        """Ideal entropy of mixing is always >= 0."""
        for x in np.linspace(0.01, 0.99, 20):
            z = np.array([x, 1 - x])
            assert thermo.s_ideal(z) > 0

    def test_symmetric(self):
        """S_ideal(x, 1-x) == S_ideal(1-x, x)."""
        z1 = np.array([0.3, 0.7])
        z2 = np.array([0.7, 0.3])
        assert abs(thermo.s_ideal(z1) - thermo.s_ideal(z2)) < 1e-12


# ── 6. ln(gamma) additivity ─────────────────────────────────────────────────

class TestLnGammaAdditivity:
    """Total ln(gamma) must be the sum of individual contributions."""

    def test_total_equals_comb_plus_resid(self, bht_water_model):
        model, _ = bht_water_model
        T = 298.15
        z = np.array([0.3, 0.7])

        total = thermo.ln_gamma(model, T, z)
        split = model.ln_gamma_split(T, z)

        np.testing.assert_allclose(total, split["comb"] + split["resid"], atol=1e-12)

    def test_split_matches_single_contribution_models(self, bht_water_model):
        """ln_gamma_split components must match models built with only that
        single contribution active."""
        model, db = bht_water_model
        T = 298.15
        z = np.array([0.4, 0.6])

        split = model.ln_gamma_split(T, z)

        comb_only = CosmoActivityModel(db, model.components, contributions=("comb",))
        resid_only = CosmoActivityModel(db, model.components, contributions=("resid",))

        np.testing.assert_allclose(split["comb"], comb_only.ln_gamma(T, z), atol=1e-12)
        np.testing.assert_allclose(split["resid"], resid_only.ln_gamma(T, z), atol=1e-12)


# ── 7. G^E definition: G^E = RT * sum(z_i * ln(gamma_i)) ────────────────────

class TestGExcessFromLnGamma:
    """Check that g_excess is computed as RT * sum(z * lngamma)."""

    @pytest.mark.parametrize("z", [
        np.array([0.2, 0.8]),
        np.array([0.5, 0.5]),
    ])
    def test_g_excess_matches_rt_sum_z_lngamma(self, bht_water_model, z):
        model, _ = bht_water_model
        T = 298.15
        ge = thermo.g_excess(model, T, z)
        lngamma = thermo.ln_gamma(model, T, z)
        ge_manual = RGAS * T * np.sum(z * lngamma)
        assert abs(ge - ge_manual) < 1e-8


# ── 8. G11 stability check ──────────────────────────────────────────────────

class TestG11Stability:
    """Second derivative of G_mix must be positive for a stable single phase."""

    def test_G11_positive_at_dilute(self, bht_water_model):
        """At very dilute compositions (close to pure), G11 should be positive
        (dominated by the ideal entropy curvature)."""
        model, _ = bht_water_model
        T = 298.15
        z_dilute = np.array([0.001, 0.999])
        g11 = thermo.G11(model, T, z_dilute)
        assert g11 > 0, f"G11 should be positive at dilute composition, got {g11}"


# ── 9. check_contributions validation ────────────────────────────────────────

class TestCheckContributions:

    def test_valid_contributions(self):
        """Valid contribution lists should not raise."""
        _check_contributions(["comb"])
        _check_contributions(["resid"])
        _check_contributions(["disp"])
        _check_contributions(["comb", "resid"])
        _check_contributions(["comb", "resid", "disp"])

    def test_invalid_contribution_raises(self):
        with pytest.raises(ValueError, match="Invalid contribution"):
            _check_contributions(["foo"])

    def test_mixed_valid_invalid_raises(self):
        with pytest.raises(ValueError, match="Invalid contribution"):
            _check_contributions(["comb", "bar"])


# ── 10. xH helper ───────────────────────────────────────────────────────────

class TestXH:
    def test_basic(self):
        result = thermo.xH(0.3, 0.01)
        np.testing.assert_allclose(result, [0.31, 0.69])

    def test_zero_perturbation(self):
        result = thermo.xH(0.5, 0.0)
        np.testing.assert_allclose(result, [0.5, 0.5])

    def test_sums_to_one(self):
        result = thermo.xH(0.7, -0.05)
        assert abs(np.sum(result) - 1.0) < 1e-15


# ── 11. Temperature sensitivity ─────────────────────────────────────────────

class TestTemperatureSensitivity:
    """Thermodynamic properties should vary continuously with temperature."""

    def test_g_excess_continuous_in_T(self, bht_water_model):
        """G^E at neighbouring temperatures should not jump wildly."""
        model, _ = bht_water_model
        z = np.array([0.3, 0.7])
        ge_298 = thermo.g_excess(model, 298.15, z)
        ge_299 = thermo.g_excess(model, 299.15, z)
        # 1 K change should not cause > 50% change in G^E
        if abs(ge_298) > 1e-3:
            relative_change = abs(ge_299 - ge_298) / abs(ge_298)
            assert relative_change < 0.5, (
                f"G^E changed by {relative_change*100:.1f}% over 1 K"
            )
