# Supplementary material for: COSMOSol: efficient solvent screening for polymer additives with open-source COSMO-SAC
Source: RSC Adv. 2026 Jul 21. Online ahead of print. doi: 10.1039/d6ra05129d (PMC13386427; doi:10.1039/d6ra05129d)
Supplement: RA-OLF-D6RA05129D-s001 [file RA-OLF-D6RA05129D-s001.zip › COSMOSol-main/tests/test_contribution_propagation.py]

"""Tests that the contributions configured on a :class:`CosmoActivityModel`
are respected by every thermodynamic function.

In the backend-agnostic API the active COSMO-SAC contributions live *inside*
the model rather than being threaded through each call as an argument. These
tests guard the same concern the old ``contributions``-propagation tests did:
that a model built with a given contribution set produces results consistent
with that set across the whole thermodynamic call chain (g_excess, g_mix,
h_excess, s_excess, partial molars, G11), and that two differently configured
models genuinely disagree for a non-ideal pair.
"""
import pytest
import numpy as np
from pathlib import Path

import cCOSMO
import cosmosol.thermodynamics as thermo
from cosmosol.activity_model import CosmoActivityModel

RGAS = thermo.RGAS


@pytest.fixture(scope="module")
def bht_water_db():
    """Return a (db, names) pair for BHT / Water."""
    project_root = Path(__file__).parent.parent
    db = cCOSMO.DirectImport()
    db.add_profile("BHT", str(project_root / "parameters" / "sigma_profiles" / "additives"))
    db.add_profile("Water", str(project_root / "parameters" / "sigma_profiles" / "solvents"))
    return db, ["BHT", "Water"]


@pytest.fixture(scope="module")
def models(bht_water_db):
    """comb-only, resid-only and comb+resid models for the same pair."""
    db, names = bht_water_db
    return {
        "comb": CosmoActivityModel(db, names, contributions=("comb",)),
        "resid": CosmoActivityModel(db, names, contributions=("resid",)),
        "comb_resid": CosmoActivityModel(db, names, contributions=("comb", "resid")),
    }


# Common test data
T = 298.15
z = np.array([0.3, 0.7])


# ── 1. ln_gamma reflects the model's contributions ──────────────────────────

class TestLnGammaContributions:
    """Verify ln_gamma reflects which contributions the model was built with."""

    def test_comb_only_equals_split_comb(self, models):
        result = models["comb"].ln_gamma(T, z)
        expected = models["comb_resid"].ln_gamma_split(T, z)["comb"]
        np.testing.assert_allclose(result, expected, atol=1e-12)

    def test_resid_only_equals_split_resid(self, models):
        result = models["resid"].ln_gamma(T, z)
        expected = models["comb_resid"].ln_gamma_split(T, z)["resid"]
        np.testing.assert_allclose(result, expected, atol=1e-12)

    def test_comb_only_differs_from_comb_resid(self, models):
        """If residual contribution is non-zero, comb-only != comb+resid."""
        comb_only = models["comb"].ln_gamma(T, z)
        comb_resid = models["comb_resid"].ln_gamma(T, z)
        # For BHT/Water the residual term is large, so these must differ
        assert not np.allclose(comb_only, comb_resid), (
            "comb-only should differ from comb+resid for a non-ideal system"
        )


# ── 2. g_excess reflects the model's contributions ──────────────────────────

class TestGExcessContributions:
    """g_excess calls model.ln_gamma internally — check the model config shows."""

    def test_comb_only_g_excess(self, models):
        """g_excess(comb model) should equal RT * sum(z * ln_gamma_comb)."""
        ge_comb = thermo.g_excess(models["comb"], T, z)
        lngamma_comb = models["comb"].ln_gamma(T, z)
        expected = RGAS * T * np.sum(z * lngamma_comb)
        assert abs(ge_comb - expected) < 1e-8

    def test_resid_only_g_excess(self, models):
        ge_resid = thermo.g_excess(models["resid"], T, z)
        lngamma_resid = models["resid"].ln_gamma(T, z)
        expected = RGAS * T * np.sum(z * lngamma_resid)
        assert abs(ge_resid - expected) < 1e-8

    def test_additivity_g_excess(self, models):
        """g_excess(comb+resid) ≈ g_excess(comb) + g_excess(resid)
        because g_excess is linear in ln_gamma."""
        ge_both = thermo.g_excess(models["comb_resid"], T, z)
        ge_comb = thermo.g_excess(models["comb"], T, z)
        ge_resid = thermo.g_excess(models["resid"], T, z)
        assert abs(ge_both - (ge_comb + ge_resid)) < 1e-8


# ── 3. g_mix reflects the model's contributions ─────────────────────────────

class TestGmixContributions:
    """g_mix = g_excess + g_ideal, where g_ideal is contribution-independent.
    Therefore the *difference* between g_mix for two models must equal the
    *difference* between the corresponding g_excess values."""

    def test_gmix_difference_equals_gexcess_difference(self, models):
        gm_comb = thermo.g_mix(models["comb"], T, z)
        gm_both = thermo.g_mix(models["comb_resid"], T, z)
        ge_comb = thermo.g_excess(models["comb"], T, z)
        ge_both = thermo.g_excess(models["comb_resid"], T, z)
        assert abs((gm_both - gm_comb) - (ge_both - ge_comb)) < 1e-8

    def test_gmix_comb_only_uses_comb(self, models):
        """g_mix(comb) = RT * sum(z * ln_gamma_comb) - T * S_ideal."""
        gm_comb = thermo.g_mix(models["comb"], T, z)
        lngamma_comb = models["comb"].ln_gamma(T, z)
        ge_manual = RGAS * T * np.sum(z * lngamma_comb)
        si = thermo.s_ideal(z)
        expected = ge_manual - T * si
        assert abs(gm_comb - expected) < 1e-8


# ── 4. h_excess reflects the model's contributions ──────────────────────────

class TestHExcessContributions:
    """h_excess uses g_excess at T+h and T-h — two nested levels of the model."""

    def test_h_excess_comb_only_differs_from_comb_resid(self, models):
        he_comb = thermo.h_excess(models["comb"], T, z)
        he_both = thermo.h_excess(models["comb_resid"], T, z)
        # These must be different for a non-ideal pair
        assert not np.isclose(he_comb, he_both, atol=1e-6), (
            "h_excess(comb) should differ from h_excess(comb+resid)"
        )

    def test_h_excess_comb_only_consistent_with_g_excess_comb(self, models):
        """H^E(comb) ≈ -T² * d(G^E(comb)/T)/dT numerically."""
        model = models["comb"]
        h = 1e-5 * T
        he_comb = thermo.h_excess(model, T, z, h=1e-5)
        # Manually compute the same numerical derivative using g_excess(comb)
        ge_plus = thermo.g_excess(model, T + h, z)
        ge_minus = thermo.g_excess(model, T - h, z)
        he_manual = -T**2 * ((ge_plus / (T + h) - ge_minus / (T - h)) / (2 * h))
        assert abs(he_comb - he_manual) < 1e-6


# ── 5. s_excess reflects the model's contributions ──────────────────────────

class TestSExcessContributions:
    """S^E = -dG^E/dT — three-level dependence on the model."""

    def test_s_excess_comb_only_differs_from_comb_resid(self, models):
        se_comb = thermo.s_excess(models["comb"], T, z)
        se_both = thermo.s_excess(models["comb_resid"], T, z)
        assert not np.isclose(se_comb, se_both, atol=1e-8), (
            "s_excess(comb) should differ from s_excess(comb+resid)"
        )


# ── 6. Partial molar functions reflect the model's contributions ────────────

class TestPartialMolarContributions:

    def test_g_excess_parmol_comb_only(self, models):
        """bar{G}^E_i(comb) = RT * ln_gamma_comb_i."""
        ge_pm_comb = thermo.g_excess_parmol(models["comb"], T, z)
        lngamma_comb = models["comb"].ln_gamma(T, z)
        expected = RGAS * T * lngamma_comb
        np.testing.assert_allclose(ge_pm_comb, expected, atol=1e-8)

    def test_h_excess_parmol_comb_only_differs(self, models):
        """h_excess_parmol calls dln_gamma_dT which calls model.ln_gamma."""
        he_pm_comb = thermo.h_excess_parmol(models["comb"], T, z)
        he_pm_both = thermo.h_excess_parmol(models["comb_resid"], T, z)
        assert not np.allclose(he_pm_comb, he_pm_both, atol=1e-6), (
            "h_excess_parmol(comb) should differ from h_excess_parmol(comb+resid)"
        )

    def test_s_excess_parmol_comb_only_differs(self, models):
        se_pm_comb = thermo.s_excess_parmol(models["comb"], T, z)
        se_pm_both = thermo.s_excess_parmol(models["comb_resid"], T, z)
        assert not np.allclose(se_pm_comb, se_pm_both, atol=1e-6), (
            "s_excess_parmol(comb) should differ from s_excess_parmol(comb+resid)"
        )


# ── 7. G11 reflects the model's contributions ───────────────────────────────

class TestG11Contributions:
    """G11 → g_mix → g_excess → model.ln_gamma: four deep."""

    def test_G11_comb_only_differs_from_comb_resid(self, models):
        g11_comb = thermo.G11(models["comb"], T, z)
        g11_both = thermo.G11(models["comb_resid"], T, z)
        assert not np.isclose(g11_comb, g11_both, atol=1e-6), (
            "G11(comb) should differ from G11(comb+resid)"
        )
