# Supplementary material for: COSMOSol: efficient solvent screening for polymer additives with open-source COSMO-SAC
Source: RSC Adv. 2026 Jul 21. Online ahead of print. doi: 10.1039/d6ra05129d (PMC13386427; doi:10.1039/d6ra05129d)
Supplement: RA-OLF-D6RA05129D-s001 [file RA-OLF-D6RA05129D-s001.zip › COSMOSol-main/docs/index.rst]

.. COSMOSOL documentation master file

COSMOSOL Documentation
======================

**COSMOSOL** computes thermodynamic properties and solubility descriptors on
top of a backend-agnostic activity-model abstraction.  The same code runs on
the `cCOSMO <https://github.com/usnistgov/COSMOSAC>`_ (COSMO-SAC) model, the
`HANNA <https://github.com/marco-hoffmann/HANNA>`_ machine-learning model, or
any object implementing the :class:`~cosmosol.activity_model.ActivityModel`
protocol.  It provides:

* A pluggable :class:`~cosmosol.activity_model.ActivityModel` protocol with
  COSMO-SAC and HANNA backends
* Activity-coefficient calculations (combinatorial, residual, dispersion
  contributions for COSMO-SAC)
* Excess Gibbs energy, enthalpy, and entropy — both molar and partial molar
* Solid-liquid equilibrium (SLE) and liquid-liquid equilibrium (LLE) algorithms
* A high-level screening class that evaluates many solute/solvent pairs in one go

Quick start
-----------

.. code-block:: python

   import cosmosol
   from cosmosol import thermodynamics as thermo
   from cosmosol.activity_model import CosmoActivityModel, build_cosmo_db

   # Low-level: build a model and compute ln(γ) for a binary mixture
   db = build_cosmo_db("Ethanol", "profiles", ["Water"], "profiles")
   model = CosmoActivityModel(db, ["Ethanol", "Water"],
                              contributions=("comb", "resid"))
   lngamma = thermo.ln_gamma(model, T=298.15, z=[0.01, 0.99])

   # High-level: screen a solute against many solvents
   sd = cosmosol.SolubilityDescriptors.from_cosmo(
       solute_id="MyAdditive",
       solute_sigma_dir="profiles/additives",
       solvent_ids=["Solvent1", "Solvent2"],
       solvent_sigma_dir="profiles/solvents",
   )
   sd.set_melting_point(Tm=450.0, Hf=25000.0)
   sd.descriptor_SLE(temperature=298.15)

To use HANNA instead, swap the constructor for
:meth:`~cosmosol.solubility_descriptors.SolubilityDescriptors.from_hanna`
(requires ``pip install "cosmosol[hanna]"``).


.. toctree::
   :maxdepth: 2
   :caption: API Reference

   api/activity_model
   api/thermodynamics
   api/solubility_descriptors


Indices and tables
==================

* :ref:`genindex`
* :ref:`modindex`
* :ref:`search`
