# Supplementary material for: COSMOSol: efficient solvent screening for polymer additives with open-source COSMO-SAC
Source: RSC Adv. 2026 Jul 21. Online ahead of print. doi: 10.1039/d6ra05129d (PMC13386427; doi:10.1039/d6ra05129d)
Supplement: RA-OLF-D6RA05129D-s001 [file RA-OLF-D6RA05129D-s001.zip › COSMOSol-main/docs/conf.py]

# Configuration file for the Sphinx documentation builder.
# https://www.sphinx-doc.org/en/master/usage/configuration.html

import os
import sys

# -- Path setup ---------------------------------------------------------------
# Add the src directory so autodoc can import cosmosol
sys.path.insert(0, os.path.abspath(os.path.join("..", "src")))

# -- Project information ------------------------------------------------------
project = "COSMOSOL"
copyright = "2026, Adam Bouz"
author = "Adam Bouz"
release = "0.2.0"

# -- General configuration ----------------------------------------------------
extensions = [
    "sphinx.ext.autodoc",       # Pull docstrings from Python source
    "sphinx.ext.napoleon",      # Support NumPy-style docstrings
    "sphinx.ext.mathjax",       # Render LaTeX math in HTML
    "sphinx.ext.viewcode",      # Add [source] links to highlighted code
    "sphinx.ext.intersphinx",   # Cross-reference external projects
    "sphinx.ext.autosummary",   # Generate summary tables
]

templates_path = ["_templates"]
exclude_patterns = ["_build", "Thumbs.db", ".DS_Store"]

# -- Napoleon settings (NumPy-style docstrings) --------------------------------
napoleon_google_docstring = False
napoleon_numpy_docstring = True
napoleon_include_init_with_doc = True
napoleon_include_private_with_doc = False
napoleon_include_special_with_doc = True
napoleon_use_admonition_for_examples = True
napoleon_use_admonition_for_notes = True
napoleon_use_admonition_for_references = False
napoleon_use_ivar = False
napoleon_use_param = True
napoleon_use_rtype = True
napoleon_type_aliases = None

# -- Autodoc settings ----------------------------------------------------------
autodoc_default_options = {
    "members": True,
    "member-order": "bysource",
    "special-members": "__init__",
    "undoc-members": False,
    "show-inheritance": True,
}
autodoc_typehints = "description"
autodoc_mock_imports = ["cCOSMO"]  # Mock the C extension so docs build anywhere

# -- Intersphinx ---------------------------------------------------------------
intersphinx_mapping = {
    "python": ("https://docs.python.org/3", None),
    "numpy": ("https://numpy.org/doc/stable/", None),
    "pandas": ("https://pandas.pydata.org/docs/", None),
}

# -- HTML output ---------------------------------------------------------------
html_theme = "sphinx_rtd_theme"
html_theme_options = {
    "navigation_depth": 3,
    "collapse_navigation": False,
    "sticky_navigation": True,
    "titles_only": False,
}
html_static_path = ["_static"]
html_title = "COSMOSOL Documentation"
html_short_title = "COSMOSOL"

# -- LaTeX output (optional, for PDF) ------------------------------------------
latex_elements = {
    "papersize": "a4paper",
    "pointsize": "11pt",
}
