# Supplementary material for: COSMOSol: efficient solvent screening for polymer additives with open-source COSMO-SAC
Source: RSC Adv. 2026 Jul 21. Online ahead of print. doi: 10.1039/d6ra05129d (PMC13386427; doi:10.1039/d6ra05129d)
Supplement: RA-OLF-D6RA05129D-s001 [file RA-OLF-D6RA05129D-s001.zip › COSMOSol-main/results/solvent_screening_BHT.ipynb]

# %% [code]
from cosmosol import SolubilityDescriptors
from pathlib import Path
import os

# ---------------------------------------------------------------------------
# Paths
# ---------------------------------------------------------------------------
# Resolve paths relative to the notebook location so the notebook runs
# correctly regardless of the working directory.
path_here = Path(os.getcwd()) 

sigma_root_path = path_here.parent / "parameters" / "sigma_profiles"
sigma_solvents_path = sigma_root_path / "solvents"
sigma_additives_path = sigma_root_path / "additives"

# Enable interactive matplotlib backend (requires ipympl: pip install ipympl)
%matplotlib widget

# %% [code]
# ---------------------------------------------------------------------------
# Solute: BHT (Butylated hydroxytoluene, CAS 128-37-0)
# ---------------------------------------------------------------------------
ADDITIVE_ID = "BHT"

# Fusion (melting) properties of BHT
# Source: (see COSMOSol paper)
Hf = 19.83e3   # Enthalpy of fusion  [J/mol]
Tm  = 342.9    # Melting temperature [K]

# ---------------------------------------------------------------------------
# Solvent list — auto-discovered from the sigma profiles directory
# ---------------------------------------------------------------------------
solvents_list = [path.stem for path in sigma_solvents_path.glob("*.sigma")]
print(f"Found {len(solvents_list)} solvents: {solvents_list}")

# ---------------------------------------------------------------------------
# Initialise the descriptor object
# ---------------------------------------------------------------------------
# SolubilityDescriptors.from_cosmo() builds the COSMO-SAC (COSMO3) model and stores
# all results in a pandas DataFrame (sol_descriptors.results_df).
# By default only combinatorial + residual contributions are active.
# Pass contributions=["comb", "resid", "disp"] to enable dispersion.
sol_descriptors = SolubilityDescriptors.from_cosmo(
  solute_id=ADDITIVE_ID,
  solute_sigma_dir=sigma_additives_path,
  solvent_ids=solvents_list,
  solvent_sigma_dir=sigma_solvents_path
)

print("Active COSMO-SAC contributions:", sol_descriptors.model_config["contributions"])

# %% [code]
# ---------------------------------------------------------------------------
# Descriptor calculations
# ---------------------------------------------------------------------------
# Reset results DataFrame before re-running to avoid duplicate rows.
sol_descriptors.clean_results()

# Store melting point and enthalpy of fusion (required for SLE).
sol_descriptors.set_melting_point(Tm, Hf)

# Solid-liquid equilibrium solubility (mole fraction) at 25 °C.
sol_descriptors.descriptor_SLE(temperature=298.15)

# ln(gamma) at infinite dilution (x_solute → 0) and at x_solute = 0.3.
sol_descriptors.descriptor_lngamma(x_solute=0.0, temperature=298.15)
sol_descriptors.descriptor_lngamma(x_solute=0.3, temperature=298.15)

# Excess enthalpy evaluated at the SLE composition of each solvent.
sol_descriptors.evaluate_at_SLE(
    descriptor="h_excess",
    SLE_column="x_SLE_298.15K",
    temperature=298.15,
)

# Sort solvents from best (highest solubility) to worst.
sol_descriptors.sort_by_descriptor("x_SLE_298.15K", ascending=False)

# %% [code]
# ---------------------------------------------------------------------------
# Results table
# ---------------------------------------------------------------------------
# Each row is one solvent. Columns include:
#   x_SLE_298.15K      — solubility in mole fraction at 25 °C
#   lngamma_298.15K_0.0 — ln(γ) at infinite dilution
#   lngamma_298.15K_0.3 — ln(γ) at x_solute = 0.3
#   h_excess_SLE_298.15K — excess enthalpy at the SLE composition
sol_descriptors.results_df

# %% [code]
# ---------------------------------------------------------------------------
# Plot: Solubility vs. activity coefficient at infinite dilution
# ---------------------------------------------------------------------------
import matplotlib.pyplot as plt
import seaborn as sns
import numpy as np

# Calculate activity coefficient at infinite dilution from ln(gamma)
df = sol_descriptors.results_df.copy()
df["gamma_inf"] = np.exp(df["lngamma_298.15K_0.0"])

plt.figure(figsize=(10, 4))
plt.axes((0.1, 0.15, 0.3, 0.75))
sns.scatterplot(data=df, x="x_SLE_298.15K", y="gamma_inf", hue="Solvent")
plt.xlabel("Solubility (mole fraction)")
plt.ylabel(r"$\gamma^\infty$")
plt.xscale("log")
plt.yscale("log")
plt.legend(bbox_to_anchor=(1.05, 1), loc='upper left', fontsize=8, ncol=3)
plt.title("BHT Solubility Screening at 25 °C")
plt.show()
