# Supplementary material for: COSMOSol: efficient solvent screening for polymer additives with open-source COSMO-SAC
Source: RSC Adv. 2026 Jul 21. Online ahead of print. doi: 10.1039/d6ra05129d (PMC13386427; doi:10.1039/d6ra05129d)
Supplement: RA-OLF-D6RA05129D-s001 [file RA-OLF-D6RA05129D-s001.zip › COSMOSol-main/docs/api/activity_model.rst]

Activity Models
===============

.. automodule:: cosmosol.activity_model
   :members:
   :undoc-members:
   :show-inheritance:
   :special-members: __init__
   :member-order: bysource
