# Supplementary material for: COSMOSol: efficient solvent screening for polymer additives with open-source COSMO-SAC
Source: RSC Adv. 2026 Jul 21. Online ahead of print. doi: 10.1039/d6ra05129d (PMC13386427; doi:10.1039/d6ra05129d)
Supplement: RA-OLF-D6RA05129D-s001 [file RA-OLF-D6RA05129D-s001.zip › COSMOSol-main/results/manuscript_solubility_validation/calculate_solubilities_cosmosac_vs_hanna.py]

"""
Compare COSMO-SAC with HANNA for solubility prediction on the experimental dataset from the manuscript.

For every (additive, solvent) row in the experimental solubility
table the script computes the SLE mole fraction with both COSMO-SAC and HANNA. 
Results are written in an Excel file.

Inputs
------
* ``solubilities_all.csv`` -- experimental solubility data
* ``table_solvents.csv``   -- solvent metadata (must contain SMILES)
* ``table_additives.csv``  -- additive thermal data + SMILES
* sigma profiles under ``parameters/sigma_profiles/`` (COSMO-SAC only)

Outputs
-------
* ``solubilities_all_cosmosac_vs_hanna.xlsx``
"""
import pandas as pd
import numpy as np
from pathlib import Path

from cosmosol import SolubilityDescriptors
from cosmosol._hanna import HANNA_Predictor

here = Path(__file__).parent

sigma_solvents_path = here.parent.parent / "parameters" / "sigma_profiles" / "solvents"
sigma_additives_path = here.parent.parent / "parameters" / "sigma_profiles" / "additives"
solvents_data_path = here / "table_solvents.csv"
additives_data_path = here / "table_additives.csv"
exp_solubilities_file = here / "solubilities_all.csv"

exp_solubilities_df = pd.read_csv(
    exp_solubilities_file, comment="#", skip_blank_lines=True,
)
additives_ids = exp_solubilities_df["Additive"].unique().tolist()

additives_thermo_df = pd.read_csv(
    additives_data_path,
    usecols=["Alias", "H fus / kJ /mol", "T fus / K", "SMILES"],
    index_col="Alias",
)

solvents_all_df = pd.read_csv(solvents_data_path)
solvents_all_df.columns = solvents_all_df.columns.str.strip() # Remove trailing whitespace.
solvents_names = exp_solubilities_df["Solvent"].unique().tolist()
solvents_df = solvents_all_df[solvents_all_df["Name"].isin(solvents_names)].copy()
missing_solvents = set(solvents_names) - set(solvents_df["Name"].tolist())
if missing_solvents:
    print(f"Warning: missing solvents in the data: {missing_solvents}")

additives_sigma_mapping = {additive_id: additive_id for additive_id in additives_ids}

# Load HANNA once (weights + ChemBERTa initialisation).
predictor = HANNA_Predictor()

# Prepare results DataFrame
results_df = exp_solubilities_df.copy()
results_df.rename(columns={"x_SLE": "x_SLE_exp"}, inplace=True)
for prefix in ("COSMO-SAC", "HANNA"):
    results_df[f"{prefix} x_SLE"] = np.nan
    results_df[f"{prefix} relative error"] = np.nan
    results_df[f"{prefix} log10 error"] = np.nan
    results_df[f"{prefix} absolute error"] = np.nan


def relative_error(exp, calc):
    return abs(1.0 - calc / exp)


def log_error(exp, calc):
    return abs(np.log10(calc) - np.log10(exp))


def absolute_error(exp, calc):
    return abs(exp - calc)


def store_metrics(row_idx, prefix, x_exp, x_calc):
    results_df.at[row_idx, f"{prefix} x_SLE"] = x_calc
    if np.isnan(x_calc):
        return
    results_df.at[row_idx, f"{prefix} relative error"] = relative_error(x_exp, x_calc)
    results_df.at[row_idx, f"{prefix} absolute error"] = absolute_error(x_exp, x_calc)
    results_df.at[row_idx, f"{prefix} log10 error"] = log_error(x_exp, x_calc)


#Main loop : Compute solubility with both models for each experimental data point.
for index, row in exp_solubilities_df.iterrows():
    additive_id = row["Additive"]
    solvent_id = row["Solvent"]
    T = row["Temperature/K"]
    x_exp = row["x_SLE_exp"] if "x_SLE_exp" in row else row["x_SLE"]
    Tfus, Hfus_kJ = additives_thermo_df.loc[additive_id, ["T fus / K", "H fus / kJ /mol"]]
    Hfus_J = Hfus_kJ * 1000.0
    sle_col = f"x_SLE_{T}K"

    print(f"[{index + 1}/{len(exp_solubilities_df)}] {additive_id} in {solvent_id} @ {T} K")

    # --- COSMO-SAC ---
    try:
        sd_cosmo = SolubilityDescriptors.from_cosmo(
            solute_id=additives_sigma_mapping[additive_id],
            solute_sigma_dir=sigma_additives_path,
            solvent_ids=solvent_id,
            solvent_sigma_dir=sigma_solvents_path,
            solvents_df=solvents_df,
        )
        sd_cosmo.set_melting_point(Tm=Tfus, Hf=Hfus_J)
        sd_cosmo.descriptor_SLE(temperature=T)
        x_cosmo = float(sd_cosmo.results_df[sle_col].iloc[0])
    except Exception as e:
        print(f"    COSMO-SAC failed: {e}")
        x_cosmo = np.nan
    store_metrics(index, "COSMO-SAC", x_exp, x_cosmo)

    # --- HANNA ---
    try:
        sd_hanna = SolubilityDescriptors.from_hanna(
            predictor=predictor,
            solute_id=additive_id,
            solute_smiles=additives_thermo_df.loc[additive_id, "SMILES"],
            solvent_ids=solvent_id,
            solvents_df=solvents_df,
        )
        sd_hanna.set_melting_point(Tm=Tfus, Hf=Hfus_J)
        sd_hanna.descriptor_SLE(temperature=T)
        x_hanna = float(sd_hanna.results_df[sle_col].iloc[0])
    except Exception as e:
        print(f"    HANNA failed: {e}")
        x_hanna = np.nan
    store_metrics(index, "HANNA", x_exp, x_hanna)

    print(f"    exp={x_exp:.4e}  COSMO={x_cosmo:.4e}  HANNA={x_hanna:.4e}")

# Reorder columns for readability.
front = [
    "Additive", "Solvent", "Temperature/K", "x_SLE_exp",
    "COSMO-SAC x_SLE", "HANNA x_SLE",
    "COSMO-SAC relative error", "HANNA relative error",
    "COSMO-SAC log10 error", "HANNA log10 error",
    "COSMO-SAC absolute error", "HANNA absolute error",
]
front = [c for c in front if c in results_df.columns]
rest = [c for c in results_df.columns if c not in front]
results_df = results_df[front + rest]

print()
print(results_df.head())

# Clean additive names (remove leading number prefix, e.g. "05_TBP" -> "TBP").
results_df["Additive"] = results_df["Additive"].str.replace(r"^\d+_", "", regex=True)

output_file = here / "solubilities_all_cosmosac_vs_hanna.xlsx"
with pd.ExcelWriter(output_file) as writer:
    for additive_id, group in results_df.groupby("Additive"):
        group.to_excel(writer, sheet_name=additive_id, index=False)

print(f"\nWrote {output_file}")
