# Supplementary material for: COSMOSol: efficient solvent screening for polymer additives with open-source COSMO-SAC
Source: RSC Adv. 2026 Jul 21. Online ahead of print. doi: 10.1039/d6ra05129d (PMC13386427; doi:10.1039/d6ra05129d)
Supplement: RA-OLF-D6RA05129D-s001 [file RA-OLF-D6RA05129D-s001.zip › COSMOSol-main/results/manuscript_solubility_validation/plot_parity_cosmo_vs_hanna.py]

"""
Overall Parity plot: calculated vs. experimental x_SLE for COSMO-SAC and HANNA.

Reads ``solubilities_all_cosmosac_vs_hanna.xlsx`` and produces
a two log-log parity plots (COSMO-SAC, HANNA) with markers coloured by
additive.

Output: ``parity_cosmo_vs_hanna.pdf``.
"""
from pathlib import Path

import numpy as np
import pandas as pd
import matplotlib.pyplot as plt
from matplotlib.ticker import FixedLocator, NullLocator
from scipy.stats import pearsonr, spearmanr
import seaborn as sns

sns.set_context("paper", font_scale=1.1)

# plt.style.use("seaborn-v0_8-talk")
# plt.rcParams.update({
#     "axes.spines.top": False,
#     "axes.spines.right": False,
#     "axes.grid": True,
#     "grid.linestyle": ":",
#     "grid.alpha": 0.5,
#     "legend.frameon": False,
# })

WATER_NAME = "water"

here = Path(__file__).parent
input_file = here / "solubilities_all_cosmosac_vs_hanna.xlsx"
output_file = here / "parity_cosmo_vs_hanna.pdf"

MODELS = ("COSMO-SAC", "HANNA")
EXP_COL = "x_SLE_exp"

# marker + colour per additive definition
ADDITIVE_STYLE = {
    "BHT": dict(marker="o", color="#1f77b4"),
    "NPH": dict(marker="s", color="#d62728"),
    "ODP": dict(marker="^", color="#2ca02c"),
    "PPB": dict(marker="D", color="#9467bd"),
    "TBP": dict(marker="v", color="#ff7f0e"),
}

sheets = pd.read_excel(input_file, sheet_name=None)
data = pd.concat(sheets.values(), ignore_index=True)
data["Additive"] = data["Additive"].astype(str).str.replace(r"^\d+_", "", regex=True)

water_mask = data["Solvent"].astype(str).str.strip().str.lower() == WATER_NAME
data_main = data.loc[~water_mask].copy()
data_water = data.loc[water_mask].copy()


def corr(exp, calc):
    e = np.asarray(exp, float)
    c = np.asarray(calc, float)
    m = np.isfinite(e) & np.isfinite(c) & (e > 0) & (c > 0)
    if m.sum() < 3:
        return np.nan, np.nan, int(m.sum())
    r_p, _ = pearsonr(np.log10(e[m]), np.log10(c[m]))
    r_s, _ = spearmanr(e[m], c[m])
    return r_p, r_s, int(m.sum())


fig, axes = plt.subplots(1, 2, figsize=(9, 4.5), sharex=True, sharey=True)


def axis_limits(df, calc_cols, pad=0.2):
    vals = [df[EXP_COL]] + [df[c] for c in calc_cols]
    pooled = pd.concat(vals)
    pooled = pooled[pooled > 0]
    lo = 10 ** np.floor(np.log10(pooled.min()) - pad)
    hi = 10 ** np.ceil(np.log10(pooled.max()) + pad)
    return float(lo), float(hi)


calc_cols = [f"{m} x_SLE" for m in MODELS]
lo, hi = axis_limits(data_main, calc_cols)
diag = np.array([lo, hi])

# Inset axes for water: [x0, y0, width, height].
# numbers define position and size 
INSET_BBOX = {
    "COSMO-SAC": [0.70, 0.10, 0.20, 0.20], 
    "HANNA":     [0.13, 0.54, 0.20, 0.20],  
}

for ax, model in zip(axes, MODELS):
    calc_col = f"{model} x_SLE"

    ax.plot(diag, diag, "k-", lw=1.0, zorder=1)
    ax.plot(diag, diag * 5, "k--", lw=0.7, alpha=0.5, zorder=1)
    ax.plot(diag, diag / 5, "k--", lw=0.7, alpha=0.5, zorder=1)

    for additive, sub in data_main.groupby("Additive"):
        style = ADDITIVE_STYLE.get(additive, dict(marker="x", color="gray"))
        ax.scatter(
            sub[EXP_COL], sub[calc_col],
            label=additive, s=42, edgecolor="black", linewidth=0.4,
            alpha=0.85, zorder=2, **style,
        )

    # Correlations reported on the no-water subset to match the main panel.
    r_p, r_s, n = corr(data_main[EXP_COL], data_main[calc_col])
    ax.text(
        0.04, 0.96,
        f"$r_\\mathrm{{P}}$ = {r_p:.3f} (water excluded)\n$r_\\mathrm{{S}}$ = {r_s:.3f}\n$n$ = {n}",
        transform=ax.transAxes, ha="left", va="top",
        fontsize=10,
        bbox=dict(boxstyle="round,pad=0.35", facecolor="white",
                  edgecolor="0.6", alpha=0.9),
    )

    ax.set_xscale("log")
    ax.set_yscale("log")
    ax.set_xlim(lo, hi)
    ax.set_ylim(lo, hi)
    ax.set_aspect("equal", adjustable="box")
    ax.set_xlabel(r"$x_\mathrm{a}^\mathrm{SLE,\,exp}$")
    ax.set_title(model)
    ax.grid(True, which="major", ls=":", lw=0.5, alpha=0.6)

    if not data_water.empty:
        lo_w, hi_w = axis_limits(data_water, [calc_col], pad=0.3)
        diag_w = np.array([lo_w, hi_w])

        axins = ax.inset_axes(INSET_BBOX[model])
        axins.plot(diag_w, diag_w, "k-", lw=0.8, zorder=1)
        axins.plot(diag_w, diag_w * 5, "k--", lw=0.5, alpha=0.5, zorder=1)
        axins.plot(diag_w, diag_w / 5, "k--", lw=0.5, alpha=0.5, zorder=1)
        for additive, sub in data_water.groupby("Additive"):
            style = ADDITIVE_STYLE.get(additive, dict(marker="x", color="gray"))
            axins.scatter(
                sub[EXP_COL], sub[calc_col],
                s=40, edgecolor="black", linewidth=0.3,
                alpha=0.9, zorder=2, **style,
            )
        axins.set_xscale("log")
        axins.set_yscale("log")
        axins.set_xlim(lo_w, hi_w)
        axins.set_ylim(lo_w, hi_w)
        axins.set_aspect("equal", adjustable="box")

        tick_lo = 10 ** np.ceil(np.log10(lo_w))
        tick_hi = 10 ** np.floor(np.log10(hi_w))
        ticks = [tick_lo, tick_hi]
        axins.xaxis.set_major_locator(FixedLocator(ticks))
        axins.yaxis.set_major_locator(FixedLocator(ticks))
        axins.xaxis.set_minor_locator(NullLocator())
        axins.yaxis.set_minor_locator(NullLocator())

        axins.tick_params(labelsize=11, length=3, pad=2)
        axins.set_title("water", fontsize=12, pad=3)
        axins.grid(True, which="major", ls=":", lw=0.5, alpha=0.5)
        for spine in ("top", "right"):
            axins.spines[spine].set_visible(False)

axes[0].set_ylabel(r"$x_\mathrm{a}^\mathrm{SLE}$ (calculated)")

handles, labels = axes[0].get_legend_handles_labels()
fig.legend(
    handles, labels, loc="lower center", ncol=len(labels),
    bbox_to_anchor=(0.5, -0.02), frameon=False, title="Additive",
)

fig.tight_layout(rect=[0, 0.04, 1, 1])
fig.savefig(output_file, bbox_inches="tight")
print(f"Wrote {output_file}")
