# Supplementary material for: COSMOSol: efficient solvent screening for polymer additives with open-source COSMO-SAC
Source: RSC Adv. 2026 Jul 21. Online ahead of print. doi: 10.1039/d6ra05129d (PMC13386427; doi:10.1039/d6ra05129d)
Supplement: RA-OLF-D6RA05129D-s001 [file RA-OLF-D6RA05129D-s001.zip › COSMOSol-main/results/manuscript_solubility_validation/solubilities_all_correlations.xlsx]

## Sheet: Overall
Additive	Model	n	pearson_log10	pearson_log10_p	spearman	spearman_p
ALL	COSMO-SAC	68	0.690705	7.12925e-11	0.817896	1.70221e-17
ALL	HANNA	68	0.780261	4.39735e-15	0.779836	4.65222e-15

## Sheet: Per additive
Additive	Model	n	pearson_log10	pearson_log10_p	spearman	spearman_p
BHT	COSMO-SAC	9	0.987081	7.96834e-07	0.3	0.432845
BHT	HANNA	9	0.963764	2.87837e-05	0.55	0.124977
NPH	COSMO-SAC	15	0.542698	0.0365877	0.660701	0.00733221
NPH	HANNA	15	0.123257	0.661651	-0.216653	0.437998
ODP	COSMO-SAC	10	0.902511	0.000350812	0.842424	0.00222003
ODP	HANNA	10	0.94966	2.64342e-05	0.927273	0.000112035
PPB	COSMO-SAC	12	0.992826	1.47815e-10	0.412587	0.182564
PPB	HANNA	12	0.981335	1.72894e-08	0.72028	0.00823977
TBP	COSMO-SAC	22	0.785082	1.50939e-05	0.834134	1.40724e-06
TBP	HANNA	22	0.724635	0.000136617	0.229443	0.304349

## Sheet: Overall (no water)
Additive	Model	n	pearson_log10	pearson_log10_p	spearman	spearman_p
ALL	COSMO-SAC	64	0.739921	2.84481e-12	0.782906	2.12394e-14
ALL	HANNA	64	0.711797	4.2948e-11	0.737894	3.49941e-12

## Sheet: Per additive (no water)
Additive	Model	n	pearson_log10	pearson_log10_p	spearman	spearman_p
BHT	COSMO-SAC	8	0.408439	0.315085	0	1
BHT	HANNA	8	0.343173	0.405284	0.357143	0.385121
NPH	COSMO-SAC	15	0.542698	0.0365877	0.660701	0.00733221
NPH	HANNA	15	0.123257	0.661651	-0.216653	0.437998
ODP	COSMO-SAC	9	0.945999	0.000114264	0.783333	0.0125199
ODP	HANNA	9	0.877441	0.00187857	0.9	0.000943062
PPB	COSMO-SAC	11	0.657166	0.0280123	0.236364	0.484091
PPB	HANNA	11	0.509167	0.109675	0.636364	0.035287
TBP	COSMO-SAC	21	0.92664	1.63702e-09	0.80923	8.90165e-06
TBP	HANNA	21	0.315824	0.163117	0.113747	0.623472
