# Supplementary material for: COSMOSol: efficient solvent screening for polymer additives with open-source COSMO-SAC
Source: RSC Adv. 2026 Jul 21. Online ahead of print. doi: 10.1039/d6ra05129d (PMC13386427; doi:10.1039/d6ra05129d)
Supplement: RA-OLF-D6RA05129D-s001 [file RA-OLF-D6RA05129D-s001.zip › COSMOSol-main/results/manuscript_solubility_validation/table_additives.csv]

Alias	Name	Additive Classification	T fus / K	H fus / kJ /mol	fusion properties reference	CAS	SMILES
BHT	2,6-di-tert-butyl-4-methylphenol	Primary antioxidants	342.9	19.8	https://pubs.acs.org/doi/pdf/10.1021/je00042a006	128-37-0	Cc1cc(c(O)c(c1)C(C)(C)C)C(C)(C)C
ODP	Octadecyl 3-(3,5-di-tert-butyl-4-hydroxyphenyl)propionate	Primary antioxidants	320.65	75.1		2082-79-3	CCCCCCCCCCCCCCCCCCOC(=O)CCc1cc(c(O)c(c1)C(C)(C)C)C(C)(C)C
TBP	Tris(2,4-di-tert-butylphenyl) phosphite	Secondary antioxidants	458.46	43.6	https://doi.org/10.1016/j.molliq.2019.03.122	31570-04-4	CC(C)(C)c1ccc(OP(Oc2ccc(cc2C(C)(C)C)C(C)(C)C)Oc3ccc(cc3C(C)(C)C)C(C)(C)C)c(c1)C(C)(C)C
PG7	Pigment Green 7	Dyes and Pigments	NaN	NaN		1328-53-6	C12=C(C(=C(C(=C1Cl)Cl)Cl)Cl)C3=NC4=NC(=NC5=C6C(=C([N-]5)N=C7C8=C(C(=C(C(=C8Cl)Cl)Cl)Cl)C(=N7)N=C2[N-]3)C(=C(C(=C6Cl)Cl)Cl)Cl)C9=C4C(=C(C(=C9Cl)Cl)Cl)Cl.[Cu+2]
NPH	Pentaerythritol tetrakis(3,5-di-tert-butyl-4-hydroxyhydrocinnamate)	Primary antioxidants	385.75	66	https://doi.org/10.1016/j.fluid.2009.09.013	6683-19-8	CC(C)(C)C1=CC(=CC(=C1O)C(C)(C)C)CCC(=O)OCC(COC(=O)CCC2=CC(=C(C(=C2)C(C)(C)C)O)C(C)(C)C)(COC(=O)CCC3=CC(=C(C(=C3)C(C)(C)C)O)C(C)(C)C)COC(=O)CCC4=CC(=C(C(=C4)C(C)(C)C)O)C(C)(C)C
PPB	Propylparaben	Antimicrobial agent	369.5	27.9	https://doi.org/10.1021/acs.jced.0c00584	94-13-3	O=C(OCCC)c1ccc(O)cc1
