# Supplementary material for: COSMOSol: efficient solvent screening for polymer additives with open-source COSMO-SAC
Source: RSC Adv. 2026 Jul 21. Online ahead of print. doi: 10.1039/d6ra05129d (PMC13386427; doi:10.1039/d6ra05129d)
Supplement: RA-OLF-D6RA05129D-s001 [file RA-OLF-D6RA05129D-s001.zip › COSMOSol-main/results/manuscript_solubility_validation/plot_x_SLE_vs_x_exp.py]

"""Parity plot: COSMO-SAC predicted vs. experimental SLE solubility.

For each additive a scatter plot of log10(x_SLE_predicted) vs.
log10(x_SLE_exp) is generated, with solvent-class markers and
author/source colour coding.

Usage
-----
Edit ``ADDITIVE_CONFIGS`` for per-additive tuning

One PDF per additive is written to the same directory as this script.
"""
import numpy as np
import pandas as pd
import matplotlib.pyplot as plt
import seaborn as sns
from pathlib import Path
from typing import Optional, Dict, List, Tuple

sns.set_context("paper", font_scale=1.2)

# ---------------------------------------------------------------------------
# Paths
# ---------------------------------------------------------------------------
path_here = Path(__file__).parent

# ---------------------------------------------------------------------------
# Default marker mapping  (solvent class → marker style)
# ---------------------------------------------------------------------------
DEFAULT_MARKERS: Dict[str, str] = {
    "Alcohol":               "o",
    "Ketone":                "s",
    "Nitrile":               "*",
    "Ester":                 "D",
    "Aromatic hydrocarbon":  "P",
    "Cycloalkane":           "X",
    "Organochlorine":        "v",
    "Water":                 "^",
    "Alkane":                "h",
}

# ---------------------------------------------------------------------------
# Per-additive configuration
# Each entry can override any keyword accepted by plot_parity().
# ---------------------------------------------------------------------------
ADDITIVE_CONFIGS: Dict[str, dict] = {
    "NPH": {
        "log_plot": True,
        "omit_solvents": [],
        "x_limits": None,           # set to [xmin, xmax] to fix axis
        "y_limits": None,
        "author_colors": {
            "2009_Wei":       "#a08a27",
            "BASF Datasheet": "#df13af",
        },
    },
    "BHT": {
        "log_plot": False,
        "omit_solvents": [],
        "x_limits": None,
        "y_limits": None,
        "author_colors": {
            "1988_Kosinski":  "#1f35b4",
            "1985_Chang":     "#ff7f0e",
            "2014_Baluja":    "#882fb4",
        },
    },
    "PPB": {
        "log_plot": False,
        "omit_solvents": [],
        "x_limits": None,
        "y_limits": None,
        "author_colors": {
            "2020_Ouyang":    "#9467bd",
        },
    },
    "ODP": {
        "log_plot": False,
        "omit_solvents": [],
        "x_limits": None,
        "y_limits": None,
        "author_colors": {
            "BASF Datasheet": "#df13af"
        },
    },
    "TBP": {
        "log_plot": True,
        "omit_solvents": ["Water", "Methanol"],
        "x_limits": None,
        "y_limits": None,
        "author_colors": {
            "2019_Yang":      "#0f9828",
            "BASF Datasheet": "#df13af"
        },
    },
}


# ---------------------------------------------------------------------------
# Core plotting function
# ---------------------------------------------------------------------------
def plot_parity(
    name: str,
    df_results: pd.DataFrame,
    df_solvents: pd.DataFrame,
    log_plot: bool = True,
    omit_solvents: Optional[List[str]] = None,
    x_limits: Optional[Tuple[float, float]] = None,
    y_limits: Optional[Tuple[float, float]] = None,
    author_colors: Optional[Dict[str, str]] = None,
    markers: Optional[Dict[str, str]] = None,
    figsize: Tuple[float, float] = (4, 3.5),
    label_offset_fraction: float = 0.020,
    save: bool = True,
) -> Tuple[plt.Figure, plt.Axes]:
    """Generate a parity plot of predicted vs. experimental SLE solubility.

    Parameters
    ----------
    name : str
        Additive identifier (used in the output filename).
    df_results : pd.DataFrame
        DataFrame for this additive.  Must contain columns
        ``'COSMO-SAC x_SLE'``, ``'x_SLE_exp'``, ``'Solvent'``, ``'Source'``.
    df_solvents : pd.DataFrame
        Solvent properties table with columns ``'Name'``, ``'Alias'``,
        ``'Class'``.
    log_plot : bool
        If ``True`` axes are on log10 scale.
    omit_solvents : list of str, optional
        Solvent names to exclude before plotting.
    x_limits : (float, float), optional
        Fixed x-axis limits.  ``None`` → auto.
    y_limits : (float, float), optional
        Fixed y-axis limits.  ``None`` → auto.
    author_colors : dict, optional
        Mapping ``{source_key: hex_color}``.  Sources absent from the dict
        are shown in grey.
    markers : dict, optional
        Mapping ``{solvent_class: marker_style}``.  Falls back to
        :data:`DEFAULT_MARKERS`.
    figsize : (float, float)
        Matplotlib figure size in inches.
    label_offset_fraction : float
        Vertical offset of solvent alias labels as a fraction of the
        y-axis range.
    save : bool
        If ``True`` save a PDF next to this script.

    Returns
    -------
    fig, ax : matplotlib Figure and Axes
    """
    if markers is None:
        markers = DEFAULT_MARKERS
    if author_colors is None:
        author_colors = {}
    if omit_solvents:
        df_results = df_results[~df_results["Solvent"].isin(omit_solvents)].copy()
    else:
        df_results = df_results.copy()

    # ── enrich with solvent metadata ────────────────────────────────────────
    solvent_aliases = dict(zip(df_solvents["Name"], df_solvents["Alias"]))
    solvent_classes = dict(zip(df_solvents["Name"], df_solvents["Class"]))

    df_results["solalias"]      = df_results["Solvent"].map(solvent_aliases)
    df_results["Solvent_class"] = df_results["Solvent"].map(solvent_classes)
    df_results["Marker"]        = df_results["Solvent_class"].map(markers)
    df_results["Marker_color"]  = df_results["Source"].map(author_colors).fillna("#888888")

    # ── optional log transform ───────────────────────────────────────────────
    x_col, y_col = "COSMO-SAC x_SLE", "x_SLE_exp"
    if log_plot:
        df_results[x_col] = np.log10(df_results[x_col])
        df_results[y_col] = np.log10(df_results[y_col])

    # ── figure ───────────────────────────────────────────────────────────────
    fig, ax = plt.subplots(1, 1, figsize=figsize)

    y_range = df_results[y_col].max() - df_results[y_col].min()
    offset  = y_range * label_offset_fraction

    for _, row in df_results.iterrows():
        sns.scatterplot(
            x=[row[x_col]], y=[row[y_col]],
            ax=ax,
            marker=row["Marker"],
            color=row["Marker_color"],
            s=80,
        )
        ax.text(
            row[x_col], row[y_col] - offset,
            row["solalias"],
            fontsize=8.5, ha="center", va="top",
        )

    # ── axis labels ──────────────────────────────────────────────────────────
    if log_plot:
        ax.set_xlabel(r"$\log_{10} x_\mathrm{a}^\mathrm{SLE}$")
        ax.set_ylabel(r"$\log_{10} x_\mathrm{a}^\mathrm{SLE, exp}$")
    else:
        ax.set_xlabel(r"$x_\mathrm{a}^\mathrm{SLE}$")
        ax.set_ylabel(r"$x_\mathrm{a}^\mathrm{SLE, exp}$")

    # ── axis limits ──────────────────────────────────────────────────────────
    if not x_limits:
         x_limits = ax.get_xlim()
    if not y_limits:
        y_limits = ax.get_ylim()
    ax.set_xlim(x_limits)
    ax.set_ylim(y_limits)

    # ── diagonal y = x line ──────────────────────────────────────────────────
    diag_min = min(x_limits[0], y_limits[0])
    diag_max = max(x_limits[1], y_limits[1])
    ax.plot([diag_min, diag_max], [diag_min, diag_max],
            "k--", lw=1, zorder=0)

    # ── author/source legend ─────────────────────────────────────────────────
    author_handles = []
    for source, color in author_colors.items():
        if source == "BASF Datasheet":
            label = "Datasheet"
        else:
            label = source.split("_")[1] + " et al."
        author_handles.append(
            plt.Line2D([0], [0], marker="o", color="w",
                       markerfacecolor=color, markersize=10, label=label)
        )
    if author_handles:
        ax.legend(handles=author_handles, loc="upper left",
                  fontsize=9, frameon=True)

    plt.tight_layout()

    # ── save ─────────────────────────────────────────────────────────────────
    if save:
        suffix = "_log" if log_plot else ""
        fig.savefig(path_here / f"x_SLE_vs_x_exp_{name}{suffix}.pdf")

    return fig, ax


# ---------------------------------------------------------------------------
# Entry point
# ---------------------------------------------------------------------------
if __name__ == "__main__":
    # Load shared data tables once
    df_results_all = pd.read_excel(
        path_here / "solubilities_all_cosmosac.xlsx",
        sheet_name=None,
    )
    df_solvents = pd.read_csv(
        path_here / "table_solvents.csv",
    )

    # ── MODE 1: single additive ───────────────────────────────────────────
    # name = "NPH"
    # cfg  = ADDITIVE_CONFIGS[name]
    # fig, ax = plot_parity(name, df_results_all[name], df_solvents, **cfg)
    # plt.show()

    # ── MODE 2: all configured additives ─────────────────────────────────
    for name, cfg in ADDITIVE_CONFIGS.items():
        if name not in df_results_all:
            print(f"  [skip] sheet '{name}' not found in Excel file")
            continue
        print(f"  Plotting {name} ...")
        plot_parity(name, df_results_all[name], df_solvents, **cfg)
        plt.show()

    print("Done.")
