# Supplementary material for: COSMOSol: efficient solvent screening for polymer additives with open-source COSMO-SAC
Source: RSC Adv. 2026 Jul 21. Online ahead of print. doi: 10.1039/d6ra05129d (PMC13386427; doi:10.1039/d6ra05129d)
Supplement: RA-OLF-D6RA05129D-s001 [file RA-OLF-D6RA05129D-s001.zip › COSMOSol-main/results/manuscript_solubility_validation/solubilities_all_cosmosac.xlsx]

## Sheet: BHT
Additive	Solvent	Temperature/K	x_SLE_exp	COSMO-SAC x_SLE	relative error	log10 error	absolute error	Source
BHT	Benzene	293	0.3625	0.31546	0.129766	0.0603642	0.0470403	1988_Kosinski
BHT	Cyclohexane	293	0.3235	0.311669	0.0365716	0.0161805	0.0118309	1988_Kosinski
BHT	n-Heptane	293	0.2677	0.277562	0.0368402	0.0157118	0.00986213	1985_Chang
BHT	1-Octanol	293	0.1564	0.394302	1.52111	0.401592	0.237902	1985_Chang
BHT	1-Butanol	293	0.1358	0.367187	1.70388	0.431987	0.231387	2014_Baluja
BHT	1-Propanol	293	0.0985	0.35556	2.60975	0.557477	0.25706	2014_Baluja
BHT	Ethanol	293	0.0782	0.337943	3.32152	0.635637	0.259743	1985_Chang
BHT	Methanol	293	0.0275	0.215168	6.82429	0.893445	0.187668	2014_Baluja
BHT	Water	293	1.225e-07	7.46939e-09	0.939025	1.21485	1.15031e-07	1985_Chang

## Sheet: NPH
Additive	Solvent	Temperature/K	x_SLE_exp	COSMO-SAC x_SLE	relative error	log10 error	absolute error	Source
NPH	Chloroform	293	0.19879	0.0936615	0.528842	0.326833	0.105128	BASF Datasheet
NPH	Dichloromethane	293	0.10934	0.0867547	0.20656	0.100486	0.0225853	BASF Datasheet
NPH	Ethyl_acetate	293	0.0622	0.0649102	0.0435725	0.0185226	0.00271021	BASF Datasheet
NPH	Acetone	293	0.04189	0.0785919	0.876149	0.273267	0.0367019	BASF Datasheet
NPH	Ethanol	293	0.0006	0.0261864	42.644	1.63992	0.0255864	BASF Datasheet
NPH	Methanol	293	0.00025	0.00974171	37.9668	1.59069	0.00949171	BASF Datasheet
NPH	n-Hexane	293	0.00022	0.000386093	0.754969	0.244269	0.000166093	BASF Datasheet
NPH	n-Hexane	293	9.078e-05	0.000386093	3.25306	0.628702	0.000295313	2009_Wei
NPH	Methanol	293	0.000214609	0.00974171	44.3928	1.65699	0.0095271	2009_Wei
NPH	Ethanol	293	0.0003114	0.0261864	83.0924	1.92476	0.025875	2009_Wei
NPH	1-Propanol	293	0.000137844	0.0247686	178.686	2.25451	0.0246308	2009_Wei
NPH	Isopropyl_alcohol	293	0.000144856	0.0279578	192.004	2.28557	0.027813	2009_Wei
NPH	1-Butanol	293	8.98499e-05	0.0208427	230.972	2.36544	0.0207528	2009_Wei
NPH	2-Butanol	293	4.62165e-05	0.0255217	551.22	2.74211	0.0254755	2009_Wei
NPH	2-Methyl-1-propanol	293	2.19461e-05	0.0213362	971.212	2.98776	0.0213143	2009_Wei

## Sheet: ODP
Additive	Solvent	Temperature/K	x_SLE_exp	COSMO-SAC x_SLE	relative error	log10 error	absolute error	Source
ODP	Chloroform	293	0.229395	0.210699	0.0815026	0.0369221	0.0186963	BASF Datasheet
ODP	Benzene	293	0.163175	0.140574	0.138504	0.0647469	0.0226004	BASF Datasheet
ODP	Toluene	293	0.147864	0.139786	0.0546282	0.0243974	0.00807755	BASF Datasheet
ODP	Cyclohexane	293	0.0955647	0.162838	0.703958	0.231459	0.0672735	BASF Datasheet
ODP	Ethyl_acetate	293	0.0923122	0.115346	0.249523	0.0967443	0.023034	BASF Datasheet
ODP	n-Hexane	293	0.070956	0.146357	1.06265	0.314426	0.0754014	BASF Datasheet
ODP	Acetone	293	0.0250149	0.125893	4.03271	0.701802	0.100878	BASF Datasheet
ODP	Ethanol	293	0.0013195	0.0273822	19.752	1.31706	0.0260627	BASF Datasheet
ODP	Methanol	293	0.0003641	0.00401043	10.0146	1.04197	0.00364633	BASF Datasheet
ODP	Water	293	3e-07	2.54229e-19	1	12.0719	3e-07	BASF Datasheet

## Sheet: PPB
Additive	Solvent	Temperature/K	x_SLE_exp	COSMO-SAC x_SLE	relative error	log10 error	absolute error	Source
PPB	Water	293	2.37523e-05	4.57852e-05	0.927613	0.28502	2.20329e-05	2020_Ouyang
PPB	Ethanol	293	0.139714	0.20458	0.464276	0.165623	0.064866	2020_Ouyang
PPB	Methanol	293	0.14225	0.172066	0.209604	0.0826432	0.0298162	2020_Ouyang
PPB	1-Propanol	293	0.138988	0.194994	0.402952	0.147043	0.0560055	2020_Ouyang
PPB	Isopropyl_alcohol	293	0.150659	0.207238	0.37554	0.138473	0.0565786	2020_Ouyang
PPB	1-Butanol	293	0.181333	0.185871	0.0250245	0.0107342	0.00453777	2020_Ouyang
PPB	Acetone	293	0.26446	0.204861	0.225359	0.110899	0.0595984	2020_Ouyang
PPB	Ethyl_acetate	293	0.200324	0.141846	0.291917	0.149916	0.0584779	2020_Ouyang
PPB	Methyl_acetate	293	0.161704	0.146447	0.0943568	0.0430428	0.0152579	2020_Ouyang
PPB	2-Methyl-1-propanol	293	0.13899	0.127812	0.0804236	0.0364122	0.011178	2020_Ouyang
PPB	Butyl_acetate	293	0.18071	0.100925	0.441511	0.252986	0.0797857	2020_Ouyang
PPB	Acetonitrile	293	0.0601661	0.0618193	0.0274776	0.0117724	0.00165322	2020_Ouyang

## Sheet: TBP
Additive	Solvent	Temperature/K	x_SLE_exp	COSMO-SAC x_SLE	relative error	log10 error	absolute error	Source
TBP	Chloroform	293	0.0940377	0.0353413	0.624179	0.425019	0.0586964	BASF Datasheet
TBP	Dichloromethane	293	0.068767	0.016239	0.763855	0.626821	0.052528	BASF Datasheet
TBP	Toluene	293	0.0575278	0.00868886	0.848962	0.820915	0.0488389	BASF Datasheet
TBP	n-Hexane	293	0.0178412	0.0109185	0.388017	0.213261	0.00692269	BASF Datasheet
TBP	Cyclohexane	293	0.0111856	0.0180113	0.610221	0.206886	0.00682569	BASF Datasheet
TBP	Ethyl_acetate	293	0.0056428	0.00326113	0.422072	0.238126	0.00238167	BASF Datasheet
TBP	Acetone	293	0.000906	0.00488204	4.38856	0.731473	0.00397604	BASF Datasheet
TBP	Ethanol	293	7.13e-05	0.000140397	0.969109	0.29427	6.90975e-05	BASF Datasheet
TBP	Methanol	293	5e-06	1.56488e-05	2.12976	0.495511	1.06488e-05	BASF Datasheet
TBP	Water	293	3e-07	3.98978e-24	1	16.8762	3e-07	BASF Datasheet
TBP	Acetone	293	0.00107945	0.00488204	3.52271	0.655399	0.00380259	2019_Yang
TBP	Ethyl_formate	293	0.00243055	0.00113807	0.531764	0.329536	0.00129248	2019_Yang
TBP	Methyl_acetate	293	0.00260576	0.00174576	0.330038	0.17395	0.000859998	2019_Yang
TBP	Ethyl_acetate	293	0.00700564	0.00326113	0.534499	0.33208	0.00374451	2019_Yang
TBP	Propyl_acetate	293	0.0115134	0.0040734	0.646205	0.451248	0.00744004	2019_Yang
TBP	Isopropyl_acetate	293	0.00939145	0.00469952	0.499596	0.300679	0.00469193	2019_Yang
TBP	Butyl_acetate	293	0.0129489	0.0045702	0.647058	0.452297	0.00837867	2019_Yang
TBP	Ethyl_butyrate	293	0.0161085	0.00517427	0.678787	0.493206	0.0109342	2019_Yang
TBP	n-Hexane	293	0.0163189	0.0109185	0.330927	0.174527	0.00540036	2019_Yang
TBP	n-Heptane	293	0.0138824	0.00719986	0.481367	0.28514	0.00668253	2019_Yang
TBP	n-Octane	293	0.0118511	0.00505334	0.573597	0.37018	0.00679776	2019_Yang
TBP	Isooctane	293	0.00957084	0.00699264	0.269381	0.136309	0.0025782	2019_Yang
