# Supplementary material for: COSMOSol: efficient solvent screening for polymer additives with open-source COSMO-SAC
Source: RSC Adv. 2026 Jul 21. Online ahead of print. doi: 10.1039/d6ra05129d (PMC13386427; doi:10.1039/d6ra05129d)
Supplement: RA-OLF-D6RA05129D-s001 [file RA-OLF-D6RA05129D-s001.zip › COSMOSol-main/results/manuscript_solubility_validation/solubilities_all_cosmosac_vs_hanna.xlsx]

## Sheet: BHT
Additive	Solvent	Temperature/K	x_SLE_exp	COSMO-SAC x_SLE	HANNA x_SLE	COSMO-SAC relative error	HANNA relative error	COSMO-SAC log10 error	HANNA log10 error	COSMO-SAC absolute error	HANNA absolute error	Source
BHT	Benzene	293	0.3625	0.31546	0.297219	0.129766	0.180085	0.0603642	0.0862313	0.0470403	0.0652809	1988_Kosinski
BHT	Cyclohexane	293	0.3235	0.311669	0.0360468	0.0365716	0.888572	0.0161805	0.953007	0.0118309	0.287453	1988_Kosinski
BHT	n-Heptane	293	0.2677	0.277562	0.0335292	0.0368403	0.874751	0.0157119	0.902225	0.00986214	0.234171	1985_Chang
BHT	1-Octanol	293	0.1564	0.394302	0.205796	1.52111	0.315831	0.401592	0.1192	0.237902	0.0493959	1985_Chang
BHT	1-Butanol	293	0.1358	0.367187	0.227929	1.70388	0.678416	0.431987	0.2249	0.231387	0.0921289	2014_Baluja
BHT	1-Propanol	293	0.0985	0.35556	0.206875	2.60975	1.10025	0.557477	0.322271	0.25706	0.108375	2014_Baluja
BHT	Ethanol	293	0.0782	0.337943	0.0811455	3.32152	0.0376658	0.635637	0.0160575	0.259743	0.00294546	1985_Chang
BHT	Methanol	293	0.0275	0.215168	0.0175128	6.82429	0.36317	0.893445	0.195977	0.187668	0.00998718	2014_Baluja
BHT	Water	293	1.225e-07	7.46939e-09	2.17053e-06	0.939025	16.7186	1.21485	1.24843	1.15031e-07	2.04803e-06	1985_Chang

## Sheet: NPH
Additive	Solvent	Temperature/K	x_SLE_exp	COSMO-SAC x_SLE	HANNA x_SLE	COSMO-SAC relative error	HANNA relative error	COSMO-SAC log10 error	HANNA log10 error	COSMO-SAC absolute error	HANNA absolute error	Source
NPH	Chloroform	293	0.19879	0.0936615	2.33678e-05	0.528842	0.999882	0.326833	3.92978	0.105128	0.198767	BASF Datasheet
NPH	Dichloromethane	293	0.10934	0.0867547	2.05472e-05	0.20656	0.999812	0.100486	3.72603	0.0225853	0.109319	BASF Datasheet
NPH	Ethyl_acetate	293	0.0622	0.0649102	4.64587e-05	0.0435725	0.999253	0.0185226	3.12672	0.00271021	0.0621535	BASF Datasheet
NPH	Acetone	293	0.04189	0.0785919	6.28911e-05	0.876149	0.998499	0.273267	2.82352	0.0367019	0.0418271	BASF Datasheet
NPH	Ethanol	293	0.0006	0.0261864	4.10066e-05	42.644	0.931656	1.63992	1.1653	0.0255864	0.000558993	BASF Datasheet
NPH	Methanol	293	0.00025	0.00974171	2.54138e-05	37.9668	0.898345	1.59069	0.99287	0.00949171	0.000224586	BASF Datasheet
NPH	n-Hexane	293	0.00022	0.000386093	2.39777e-06	0.754969	0.989101	0.244269	1.96261	0.000166093	0.000217602	BASF Datasheet
NPH	n-Hexane	293	9.078e-05	0.000386093	2.39777e-06	3.25306	0.973587	0.628702	1.57818	0.000295313	8.83822e-05	2009_Wei
NPH	Methanol	293	0.000214609	0.00974171	2.54138e-05	44.3928	0.881581	1.65699	0.926578	0.0095271	0.000189195	2009_Wei
NPH	Ethanol	293	0.0003114	0.0261864	4.10066e-05	83.0924	0.868315	1.92476	0.880465	0.025875	0.000270394	2009_Wei
NPH	1-Propanol	293	0.000137844	0.0247686	4.6647e-05	178.686	0.661595	2.25451	0.470564	0.0246308	9.11967e-05	2009_Wei
NPH	Isopropyl_alcohol	293	0.000144856	0.0279578	4.43054e-05	192.004	0.694142	2.28557	0.514481	0.027813	0.000100551	2009_Wei
NPH	1-Butanol	293	8.98499e-05	0.0208427	4.92879e-05	230.972	0.451442	2.36544	0.260777	0.0207528	4.0562e-05	2009_Wei
NPH	2-Butanol	293	4.62165e-05	0.0255217	4.61641e-05	551.22	0.00113416	2.74211	0.000492841	0.0254755	5.24171e-08	2009_Wei
NPH	2-Methyl-1-propanol	293	2.19461e-05	0.0213362	4.13996e-05	971.212	0.886423	2.98776	0.275639	0.0213143	1.94535e-05	2009_Wei

## Sheet: ODP
Additive	Solvent	Temperature/K	x_SLE_exp	COSMO-SAC x_SLE	HANNA x_SLE	COSMO-SAC relative error	HANNA relative error	COSMO-SAC log10 error	HANNA log10 error	COSMO-SAC absolute error	HANNA absolute error	Source
ODP	Chloroform	293	0.229395	0.210699	0.0595727	0.0815026	0.740305	0.0369221	0.585536	0.0186963	0.169822	BASF Datasheet
ODP	Benzene	293	0.163175	0.140574	0.0311201	0.138504	0.809284	0.0647469	0.719613	0.0226004	0.132055	BASF Datasheet
ODP	Toluene	293	0.147864	0.139786	0.0328352	0.0546282	0.777937	0.0243974	0.653523	0.00807755	0.115029	BASF Datasheet
ODP	Cyclohexane	293	0.0955647	0.162838	0.0123132	0.703958	0.871153	0.231459	0.889926	0.0672735	0.0832515	BASF Datasheet
ODP	Ethyl_acetate	293	0.0923122	0.115346	0.0207913	0.249523	0.774772	0.0967443	0.647378	0.023034	0.0715209	BASF Datasheet
ODP	n-Hexane	293	0.070956	0.146357	0.0115556	1.06265	0.837145	0.314426	0.788198	0.0754014	0.0594004	BASF Datasheet
ODP	Acetone	293	0.0250149	0.125893	0.0203281	4.03271	0.18736	0.701802	0.0901018	0.100878	0.00468679	BASF Datasheet
ODP	Ethanol	293	0.0013195	0.0273822	0.00646523	19.752	3.89976	1.31706	0.690175	0.0260627	0.00514573	BASF Datasheet
ODP	Methanol	293	0.0003641	0.00401043	0.00371317	10.0146	9.19822	1.04197	1.00852	0.00364633	0.00334907	BASF Datasheet
ODP	Water	293	3e-07	2.54229e-19	1.71125e-06	1	4.70416	12.0719	0.756192	3e-07	1.41125e-06	BASF Datasheet

## Sheet: PPB
Additive	Solvent	Temperature/K	x_SLE_exp	COSMO-SAC x_SLE	HANNA x_SLE	COSMO-SAC relative error	HANNA relative error	COSMO-SAC log10 error	HANNA log10 error	COSMO-SAC absolute error	HANNA absolute error	Source
PPB	Water	293	2.37523e-05	4.57852e-05	6.04792e-06	0.927613	0.745376	0.28502	0.5941	2.20329e-05	1.77044e-05	2020_Ouyang
PPB	Ethanol	293	0.139714	0.20458	0.0341936	0.464276	0.75526	0.165623	0.611296	0.064866	0.105521	2020_Ouyang
PPB	Methanol	293	0.14225	0.172066	0.0212191	0.209604	0.850832	0.0826432	0.826325	0.0298162	0.121031	2020_Ouyang
PPB	1-Propanol	293	0.138988	0.194994	0.0394499	0.402952	0.716164	0.147043	0.546932	0.0560055	0.0995383	2020_Ouyang
PPB	Isopropyl_alcohol	293	0.150659	0.207238	0.0383155	0.37554	0.745681	0.138473	0.594621	0.0565786	0.112344	2020_Ouyang
PPB	1-Butanol	293	0.181333	0.185871	0.0423831	0.0250245	0.766269	0.0107342	0.631284	0.00453777	0.13895	2020_Ouyang
PPB	Acetone	293	0.26446	0.204861	0.144544	0.225359	0.453437	0.110899	0.26236	0.0595984	0.119916	2020_Ouyang
PPB	Ethyl_acetate	293	0.200324	0.141846	0.11177	0.291917	0.442053	0.149916	0.253407	0.0584779	0.0885537	2020_Ouyang
PPB	Methyl_acetate	293	0.161704	0.146447	0.108037	0.0943567	0.331887	0.0430428	0.17515	0.0152579	0.0536676	2020_Ouyang
PPB	2-Methyl-1-propanol	293	0.13899	0.127812	0.0379585	0.0804236	0.726896	0.0364122	0.563673	0.011178	0.101031	2020_Ouyang
PPB	Butyl_acetate	293	0.18071	0.100925	0.108476	0.441511	0.399725	0.252986	0.221649	0.0797857	0.0722344	2020_Ouyang
PPB	Acetonitrile	293	0.0601661	0.0618193	0.0464421	0.0274776	0.228102	0.0117724	0.11244	0.00165322	0.013724	2020_Ouyang

## Sheet: TBP
Additive	Solvent	Temperature/K	x_SLE_exp	COSMO-SAC x_SLE	HANNA x_SLE	COSMO-SAC relative error	HANNA relative error	COSMO-SAC log10 error	HANNA log10 error	COSMO-SAC absolute error	HANNA absolute error	Source
TBP	Chloroform	293	0.0940377	0.0353413	0.000686875	0.624179	0.992696	0.425019	2.13642	0.0586964	0.0933508	BASF Datasheet
TBP	Dichloromethane	293	0.068767	0.016239	0.000406377	0.763855	0.994091	0.626821	2.22845	0.052528	0.0683606	BASF Datasheet
TBP	Toluene	293	0.0575278	0.00868886	0.000352313	0.848962	0.993876	0.820915	2.21295	0.0488389	0.0571755	BASF Datasheet
TBP	n-Hexane	293	0.0178412	0.0109185	0.0001447	0.388017	0.99189	0.213261	2.09096	0.00692269	0.0176965	BASF Datasheet
TBP	Cyclohexane	293	0.0111856	0.0180113	0.000160907	0.610221	0.985615	0.206886	1.84208	0.00682569	0.0110247	BASF Datasheet
TBP	Ethyl_acetate	293	0.0056428	0.00326113	0.000414429	0.422072	0.926556	0.238126	1.13404	0.00238167	0.00522837	BASF Datasheet
TBP	Acetone	293	0.000906	0.00488204	0.000353031	4.38856	0.610341	0.731473	0.409315	0.00397604	0.000552969	BASF Datasheet
TBP	Ethanol	293	7.13e-05	0.000140397	0.000220572	0.969109	2.09358	0.29427	0.490461	6.90975e-05	0.000149272	BASF Datasheet
TBP	Methanol	293	5e-06	1.56488e-05	0.000152823	2.12976	29.5645	0.495511	1.48522	1.06488e-05	0.000147823	BASF Datasheet
TBP	Water	293	3e-07	3.98978e-24	8.87251e-08	1	0.70425	16.8762	0.529075	3e-07	2.11275e-07	BASF Datasheet
TBP	Acetone	293	0.00107945	0.00488204	0.000353031	3.52271	0.672953	0.655399	0.485389	0.00380259	0.000726419	2019_Yang
TBP	Ethyl_formate	293	0.00243055	0.00113807	0.000295881	0.531764	0.878266	0.329536	0.914588	0.00129248	0.00213467	2019_Yang
TBP	Methyl_acetate	293	0.00260576	0.00174576	0.00033021	0.330038	0.873277	0.17395	0.897144	0.000859998	0.00227555	2019_Yang
TBP	Ethyl_acetate	293	0.00700564	0.00326113	0.000414429	0.534499	0.940844	0.33208	1.228	0.00374451	0.00659121	2019_Yang
TBP	Propyl_acetate	293	0.0115134	0.0040734	0.000535036	0.646205	0.953529	0.451248	1.33282	0.00744004	0.0109784	2019_Yang
TBP	Isopropyl_acetate	293	0.00939145	0.00469952	0.000490218	0.499596	0.947802	0.300679	1.28234	0.00469193	0.00890123	2019_Yang
TBP	Butyl_acetate	293	0.0129489	0.0045702	0.000621317	0.647058	0.952018	0.452297	1.31892	0.00837867	0.0123275	2019_Yang
TBP	Ethyl_butyrate	293	0.0161085	0.00517427	0.000686294	0.678787	0.957396	0.493206	1.37055	0.0109342	0.0154222	2019_Yang
TBP	n-Hexane	293	0.0163189	0.0109185	0.0001447	0.330927	0.991133	0.174527	2.05222	0.00540036	0.0161742	2019_Yang
TBP	n-Heptane	293	0.0138824	0.00719986	0.000147468	0.481367	0.989377	0.28514	1.97377	0.00668253	0.0137349	2019_Yang
TBP	n-Octane	293	0.0118511	0.00505334	0.000160406	0.573597	0.986465	0.37018	1.86854	0.00679776	0.0116907	2019_Yang
TBP	Isooctane	293	0.00957084	0.00699264	0.000203446	0.269381	0.978743	0.136309	1.6725	0.0025782	0.00936739	2019_Yang
