# Supplementary material for: COSMOSol: efficient solvent screening for polymer additives with open-source COSMO-SAC
Source: RSC Adv. 2026 Jul 21. Online ahead of print. doi: 10.1039/d6ra05129d (PMC13386427; doi:10.1039/d6ra05129d)
Supplement: RA-OLF-D6RA05129D-s001 [file RA-OLF-D6RA05129D-s001.zip › COSMOSol-main/results/manuscript_solubility_validation/table_solvents.csv]

Alias	Name	Class	CAS RN	SMILES	profile ref
1BuOH	1-Butanol	Alcohol	71-36-3	OCCCC	UD
1OctOH	1-Octanol	Alcohol	111-87-5	OCCCCCCCC	UD
1PrOH	1-Propanol	Alcohol	71-23-8	OCCC	UD
2BuOH	2-Butanol	Alcohol	78-92-2	CCC(C)O	UD
2M1PrOH	2-Methyl-1-propanol	Alcohol	78-83-1	CC(C)CO	UD
Ace	Acetone	Ketone	67-64-1	CC(C)=O	UD
ACN	Acetonitrile	Nitrile	75-05-8	CC#N	UD
BuAc	Butyl_acetate	Ester	123-86-4	CCCCOC(=O)C	UD
Bz	Benzene	Aromatic hydrocarbon	71-43-2	c1ccccc1	UD
CyHx	Cyclohexane	Cycloalkane	110-82-7	C1CCCCC1	UD
DCM	Dichloromethane	Organochlorine	75-09-2	ClCCl	UD
EtAc	Ethyl_acetate	Ester	141-78-6	O=C(OCC)C	UD
EtBu	Ethyl_butyrate	Ester	105-54-4	CCCC(=O)OCC	UD
EtFor	Ethyl_formate	Ester	109-94-4	O=COCC	UD
EtOH	Ethanol	Alcohol	64-17-5	CCO	UD
H2O	Water	Water	7732-18-5	O	UD
Chl	Chloroform	Organochlorine	67-66-3	ClC(Cl)Cl	UD
iOct	Isooctane	Alkane	540-84-1	CC(C)CC(C)(C)C	UD
iPrOH	Isopropyl_alcohol	Alcohol	67-63-0	CC(C)O	UD
iPrAc	Isopropyl_acetate	Ester	108-21-4	CC(OC(C)C)=O	UD
MeAc	Methyl_acetate	Ester	79-20-9	O=C(OC)C	UD
MeOH	Methanol	Alcohol	67-56-1	CO	UD
nHep	n-Heptane	Alkane	142-82-5	CCCCCCC	UD
nHex	n-Hexane	Alkane	110-54-3	CCCCCC	UD
nOct	n-Octane	Alkane	111-65-9	CCCCCCCC	UD
PrAc	Propyl_acetate	Ester	109-60-4	O=C(OCCC)C	UD
TCM	Tetrachloromethane	Organochlorine	56-23-5	ClC(Cl)(Cl)Cl	UD
Tol	Toluene	Aromatic hydrocarbon	108-88-3	Cc1ccccc1	UD
