# Supplementary material for: COSMOSol: efficient solvent screening for polymer additives with open-source COSMO-SAC
Source: RSC Adv. 2026 Jul 21. Online ahead of print. doi: 10.1039/d6ra05129d (PMC13386427; doi:10.1039/d6ra05129d)
Supplement: RA-OLF-D6RA05129D-s001 [file RA-OLF-D6RA05129D-s001.zip › COSMOSol-main/results/manuscript_solubility_validation/solubilities_all.csv]

# This file contains solubility data for 5 polymer additives
# at 293 in various solvents - Apelblat equation correlation or "direct" measurements.
# data from BASF datasheets at 293 K
# sources:
#1985_Chang https://doi.org/10.1021/je00042a006
#1988_Kosinski https://doi.org/10.1016/0378-3812(88)80112-2
#2008_Karnauhov https://doi.org/10.1134/S1061934808090128
#2009_Wei https://doi.org/10.1016/j.fluid.2008.11.005
#2019_Yang https://doi.org/10.1016/j.molliq.2019.03.122
#2020_Ouyang https://doi.org/10.1021/acs.jced.0c00584
#2014_Baluja https://doi.org/10.56431/p-c5b9qj
Additive	Solvent	x_SLE_exp	Source	Temperature/K
BHT	Benzene	3.625E-01	1988_Kosinski	293
BHT	Cyclohexane	3.235E-01	1988_Kosinski	293
BHT	n-Heptane	2.677E-01	1985_Chang	293
BHT	1-Octanol	1.564E-01	1985_Chang	293
BHT	1-Butanol	1.358E-01	2014_Baluja	293
BHT	1-Propanol	9.850E-02	2014_Baluja	293
BHT	Ethanol	7.820E-02	1985_Chang	293
BHT	Methanol	2.750E-02	2014_Baluja	293
BHT	Water	1.225E-07	1985_Chang	293
ODP	Chloroform	0.2293950	BASF Datasheet	293
ODP	Benzene	0.1631749	BASF Datasheet	293
ODP	Toluene	0.1478640	BASF Datasheet	293
ODP	Cyclohexane	0.0955647	BASF Datasheet	293
ODP	Ethyl_acetate	0.0923122	BASF Datasheet	293
ODP	n-Hexane	0.0709560	BASF Datasheet	293
ODP	Acetone	0.0250149	BASF Datasheet	293
ODP	Ethanol	0.0013195	BASF Datasheet	293
ODP	Methanol	0.0003641	BASF Datasheet	293
ODP	Water	0.0000003	BASF Datasheet	293
TBP	Chloroform	0.0940377	BASF Datasheet	293
TBP	Dichloromethane	0.0687670	BASF Datasheet	293
TBP	Toluene	0.0575278	BASF Datasheet	293
TBP	n-Hexane	0.0178412	BASF Datasheet	293
TBP	Cyclohexane	0.0111856	BASF Datasheet	293
TBP	Ethyl_acetate	0.0056428	BASF Datasheet	293
TBP	Acetone	0.0009060	BASF Datasheet	293
TBP	Ethanol	0.0000713	BASF Datasheet	293
TBP	Methanol	0.0000050	BASF Datasheet	293
TBP	Water	0.0000003	BASF Datasheet	293
TBP	Acetone	0.0010794503212758707	2019_Yang	293
TBP	Ethyl_formate	0.0024305524091210924	2019_Yang	293
TBP	Methyl_acetate	0.0026057562454934275	2019_Yang	293
TBP	Ethyl_acetate	0.007005639973302456	2019_Yang	293
TBP	Propyl_acetate	0.011513445939653737	2019_Yang	293
TBP	Isopropyl_acetate	0.009391448640788568	2019_Yang	293
TBP	Butyl_acetate	0.012948861229022076	2019_Yang	293
TBP	Ethyl_butyrate	0.016108517330235043	2019_Yang	293
TBP	n-Hexane	0.016318870831582358	2019_Yang	293
TBP	n-Heptane	0.013882388294134254	2019_Yang	293
TBP	n-Octane	0.011851094920139488	2019_Yang	293
TBP	Isooctane	0.009570835859168266	2019_Yang	293
NPH	Chloroform	0.19879	BASF Datasheet	293
NPH	Dichloromethane	0.10934	BASF Datasheet	293
NPH	Ethyl_acetate	0.06220	BASF Datasheet	293
NPH	Acetone	0.04189	BASF Datasheet	293
NPH	Ethanol	0.00060	BASF Datasheet	293
NPH	Methanol	0.00025	BASF Datasheet	293
NPH	n-Hexane	0.00022	BASF Datasheet	293
NPH	n-Hexane	0.00009078	2009_Wei	293
NPH	Methanol	0.00021460902412782275	2009_Wei	293
NPH	Ethanol	0.00031140020819725835	2009_Wei	293
NPH	1-Propanol	0.00013784368338095313	2009_Wei	293
NPH	Isopropyl_alcohol	0.0001448561898067068	2009_Wei	293
NPH	1-Butanol	8.98499394619193e-05	2009_Wei	293
NPH	2-Butanol	4.621654142414907e-05	2009_Wei	293
NPH	2-Methyl-1-propanol	2.1946079399895556e-05	2009_Wei	293
PPB	Water	2.3752298371012216e-05	2020_Ouyang	293
PPB	Ethanol	0.13971432564771685	2020_Ouyang	293
PPB	Methanol	0.14225011244427807	2020_Ouyang	293
PPB	1-Propanol	0.13898820001855247	2020_Ouyang	293
PPB	Isopropyl_alcohol	0.150659138516525	2020_Ouyang	293
PPB	1-Butanol	0.18133295992460108	2020_Ouyang	293
PPB	Acetone	0.2644597308420866	2020_Ouyang	293
PPB	Ethyl_acetate	0.20032368083193	2020_Ouyang	293
PPB	Methyl_acetate	0.16170443413025348	2020_Ouyang	293
PPB	2-Methyl-1-propanol	0.1389895511249438	2020_Ouyang	293
PPB	Butyl_acetate	0.18071049028542246	2020_Ouyang	293
PPB	Acetonitrile	0.060166122329299646	2020_Ouyang	293
