# Supplementary material for: COSMOSol: efficient solvent screening for polymer additives with open-source COSMO-SAC
Source: RSC Adv. 2026 Jul 21. Online ahead of print. doi: 10.1039/d6ra05129d (PMC13386427; doi:10.1039/d6ra05129d)
Supplement: RA-OLF-D6RA05129D-s001 [file RA-OLF-D6RA05129D-s001.zip › COSMOSol-main/results/manuscript_solubility_validation/calculate_correlations.py]

"""
Compute Pearson and Spearman correlations for solvent-ranking performance.

Loads the multi-sheet Excel produced by ``calculate_solubilities_cosmosac_vs_hanna.py``
and reports correlation coefficients between experimental and predicted x_SLE for both
COSMO-SAC and HANNA (per additive and overall).

Pearson is computed on log10(x_SLE). Spearman is rank-based and directly quantifies solvent-
ranking quality.

Output: ``solubilities_all_correlations.xlsx``.
"""
import pandas as pd
import numpy as np
from pathlib import Path
from scipy.stats import pearsonr, spearmanr

here = Path(__file__).parent
input_file = here / "solubilities_all_cosmosac_vs_hanna.xlsx"
output_file = here / "solubilities_all_correlations.xlsx"

MODELS = ("COSMO-SAC", "HANNA")
EXP_COL = "x_SLE_exp"
EXCLUDED_SOLVENT = "water"


def correlations(exp, calc):
    exp = np.asarray(exp, dtype=float)
    calc = np.asarray(calc, dtype=float)
    mask = np.isfinite(exp) & np.isfinite(calc) & (exp > 0) & (calc > 0)
    n = int(mask.sum())
    if n < 3:
        return dict(n=n, pearson_log10=np.nan, pearson_log10_p=np.nan,
                    spearman=np.nan, spearman_p=np.nan)
    r_p, p_p = pearsonr(np.log10(exp[mask]), np.log10(calc[mask]))
    r_s, p_s = spearmanr(exp[mask], calc[mask])
    return dict(n=n, pearson_log10=r_p, pearson_log10_p=p_p,
                spearman=r_s, spearman_p=p_s)


sheets = pd.read_excel(input_file, sheet_name=None)


def compute(sheets_dict, label):
    per_additive_rows = []
    all_frames = []
    for sheet_name, df in sheets_dict.items():
        if EXP_COL not in df.columns:
            print(f"[{label}] Skipping sheet '{sheet_name}' (no {EXP_COL} column).")
            continue
        if df.empty:
            continue
        all_frames.append(df)
        for model in MODELS:
            calc_col = f"{model} x_SLE"
            if calc_col not in df.columns:
                continue
            m = correlations(df[EXP_COL], df[calc_col])
            per_additive_rows.append({"Additive": sheet_name, "Model": model, **m})

    pooled = pd.concat(all_frames, ignore_index=True) if all_frames else pd.DataFrame()
    overall_rows = []
    for model in MODELS:
        m = correlations(pooled[EXP_COL], pooled[f"{model} x_SLE"]) if not pooled.empty else {}
        overall_rows.append({"Additive": "ALL", "Model": model, **m})
    return pd.DataFrame(per_additive_rows), pd.DataFrame(overall_rows)


# Full set.
per_additive_df, overall_df = compute(sheets, "full")

# Without `EXCLUDED_SOLVENT` — case-insensitive match on the Solvent column.
sheets_no_water = {
    name: df[df["Solvent"].astype(str).str.strip().str.lower() != EXCLUDED_SOLVENT.lower()]
    for name, df in sheets.items()
    if "Solvent" in df.columns
}
per_additive_nw_df, overall_nw_df = compute(sheets_no_water, f"no-{EXCLUDED_SOLVENT}")

print("Per-additive correlations (full set):")
print(per_additive_df.to_string(index=False))
print("\nOverall correlations (full set):")
print(overall_df.to_string(index=False))
print(f"\nPer-additive correlations (without {EXCLUDED_SOLVENT}):")
print(per_additive_nw_df.to_string(index=False))
print(f"\nOverall correlations (without {EXCLUDED_SOLVENT}):")
print(overall_nw_df.to_string(index=False))

with pd.ExcelWriter(output_file) as writer:
    overall_df.to_excel(writer, sheet_name="Overall", index=False)
    per_additive_df.to_excel(writer, sheet_name="Per additive", index=False)
    overall_nw_df.to_excel(writer, sheet_name=f"Overall (no {EXCLUDED_SOLVENT})", index=False)
    per_additive_nw_df.to_excel(writer, sheet_name=f"Per additive (no {EXCLUDED_SOLVENT})", index=False)

print(f"\nWrote {output_file}")
