# Supplementary material for: COSMOSol: efficient solvent screening for polymer additives with open-source COSMO-SAC
Source: RSC Adv. 2026 Jul 21. Online ahead of print. doi: 10.1039/d6ra05129d (PMC13386427; doi:10.1039/d6ra05129d)
Supplement: RA-OLF-D6RA05129D-s001 [file RA-OLF-D6RA05129D-s001.zip › COSMOSol-main/results/manuscript_solubility_validation/calculate_solubilities_cosmosac.py]

"""
Validate COSMO-SAC solubility predictions against experimental data.

For every (additive, solvent) row in the experimental
solubility table the script computes the SLE solubility with COSMO-SAC
and calculates error metrics (relative, absolute, log10).  Results are
written to an Excel file.

Inputs
------
* ``solubilities_all.csv`` — experimental solubility data
* ``table_solvents.csv`` — solvent metadata
* ``table_additives.csv`` — additive thermal data (H_fus, T_fus)
* sigma profiles under ``parameters/sigma_profiles/``

Outputs
-------
* ``solubilities_all_cosmosac.xlsx``
"""
import pandas as pd
import numpy as np
from pathlib import Path

from cosmosol import SolubilityDescriptors

here = Path(__file__).parent

# Paths
sigma_solvents_path = here.parent.parent / "parameters" / "sigma_profiles" / "solvents"
sigma_additives_path = here.parent.parent / "parameters" / "sigma_profiles" / "additives"
solvents_data_path = here / "table_solvents.csv"
additives_data_path = here / "table_additives.csv"
exp_solubilities_file = here / "solubilities_all.csv"

exp_solubilities_df = pd.read_csv(
    exp_solubilities_file, comment="#", skip_blank_lines=True,
)
additives_ids = exp_solubilities_df['Additive'].unique().tolist()

additives_thermo_df = pd.read_csv(additives_data_path,
                                    usecols=["Alias", "H fus / kJ /mol", "T fus / K"],
                                    index_col="Alias"
                                    )

solvents_names = exp_solubilities_df['Solvent'].unique().tolist()
solvents_all_df = pd.read_csv(solvents_data_path)
solvents_df = solvents_all_df[solvents_all_df["Name"].isin(solvents_names)]
missing_solvents = set(solvents_names) - set(solvents_df['Name'].tolist())
if missing_solvents:
    print(f"Warning: missing solvents in the data: {missing_solvents}")

additives_sigma_mapping = {additive_id: additive_id for additive_id in additives_ids}

# Prepare results DataFrame
results_df = exp_solubilities_df.copy()
results_df['relative error'] = np.nan 
results_df['log10 error'] = np.nan  
results_df['absolute error'] = np.nan  
results_df['COSMO-SAC x_SLE'] = np.nan
results_df.rename(columns={'x_SLE': 'x_SLE_exp'}, inplace=True)


def relative_error(exp, calc):
    """Relative error |1 - calc/exp|."""
    return abs(1.0 - calc / exp)

def log_error(exp, calc):
    """Absolute difference in log10 values."""
    return abs(np.log10(calc) - np.log10(exp))

def absolute_error(exp, calc):
    """Absolute error |exp - calc|."""
    return abs(exp - calc)

#Main loop : Compute COSMO-SAC solubility for each experimental data point
for index, row in exp_solubilities_df.iterrows():
    additive_id = row['Additive']
    solvent_id = row['Solvent']
    print(solvent_id)
    obj = SolubilityDescriptors.from_cosmo(
        additives_sigma_mapping[additive_id], sigma_additives_path,
        solvent_id, sigma_solvents_path, solvents_df,
    )
    Tfus, Hfus = additives_thermo_df.loc[additive_id, ["T fus / K", "H fus / kJ /mol"]]
    obj.set_melting_point(Tfus, Hfus * 1000.0)  # kJ/mol → J/mol
    obj.descriptor_SLE(temperature=row['Temperature/K'])
    print(f"{additive_id} {solvent_id}Calculated x_SLE: {obj.results_df[f'x_SLE_{row["Temperature/K"]}K'].iloc[0]}")
    # store calculated solubility
    results_df.at[index, 'COSMO-SAC x_SLE'] = obj.results_df[f'x_SLE_{row["Temperature/K"]}K'].iloc[0]
    # calculate errors
    results_df.at[index, 'relative error'] = relative_error(row['x_SLE_exp'], results_df.at[index, 'COSMO-SAC x_SLE'])
    results_df.at[index, 'absolute error'] = absolute_error(row['x_SLE_exp'], results_df.at[index, 'COSMO-SAC x_SLE'])
    results_df.at[index, 'log10 error'] = log_error(row['x_SLE_exp'], results_df.at[index, 'COSMO-SAC x_SLE'])

# Reorder columns for readability
cols = results_df.columns.tolist()
new_order = ['Additive', 'Solvent', 'Temperature/K', 'x_SLE_exp', 'COSMO-SAC x_SLE', 'relative error', 'log10 error', 'absolute error']
new_order += [col for col in cols if col not in new_order]
results_df = results_df[new_order]


print(results_df.head())

# Clean additive names (remove leading number prefix, e.g. "05_TBP" -> "TBP")
results_df['Additive'] = results_df['Additive'].str.replace(r'^\d+_', '', regex=True)

# Write one Excel sheet per additive
output_file = here / "solubilities_all_cosmosac.xlsx"
with pd.ExcelWriter(output_file) as writer:
    for additive_id, group in results_df.groupby('Additive'):
        group.to_excel(writer, sheet_name=additive_id, index=False)
