# Supplementary material for: COSMOSol: efficient solvent screening for polymer additives with open-source COSMO-SAC
Source: RSC Adv. 2026 Jul 21. Online ahead of print. doi: 10.1039/d6ra05129d (PMC13386427; doi:10.1039/d6ra05129d)
Supplement: RA-OLF-D6RA05129D-s001 [file RA-OLF-D6RA05129D-s001.zip › COSMOSol-main/results/generate_3D_from_SMILES/rdkit_generate_3d_output.xyz]

20

C      3.165097    0.276664    0.098867
C      1.872255   -0.515624   -0.012300
C      0.649180    0.400387    0.023487
C     -0.649180   -0.400387   -0.088577
C     -1.872255    0.515625   -0.052795
C     -3.165097   -0.276665   -0.163957
H      3.262647    0.986466   -0.728781
H      4.026578   -0.397870    0.071182
H      3.202335    0.836895    1.038597
H      1.881122   -1.088881   -0.946647
H      1.821146   -1.237630    0.810986
H      0.707333    1.123206   -0.799456
H      0.647367    0.974471    0.958104
H     -0.707335   -1.123202    0.734370
H     -0.647366   -0.974475   -1.023191
H     -1.881121    1.088887    0.881548
H     -1.821146    1.237626   -0.876086
H     -3.262643   -0.986466    0.663693
H     -4.026578    0.397870   -0.136266
H     -3.202339   -0.836895   -1.103686
