# Supplementary material for: COSMOSol: efficient solvent screening for polymer additives with open-source COSMO-SAC
Source: RSC Adv. 2026 Jul 21. Online ahead of print. doi: 10.1039/d6ra05129d (PMC13386427; doi:10.1039/d6ra05129d)
Supplement: RA-OLF-D6RA05129D-s001 [file RA-OLF-D6RA05129D-s001.zip › COSMOSol-main/results/generate_3D_from_SMILES/rdkit_generate_3d.py]

"""Generate a 3D conformer from a SMILES string using RDKit.

This script converts a SMILES representation of a molecule into a 3D structure,
optionally optimizes the geometry using the MMFF94 force field, and exports the
result to one or more file formats (XYZ, PDB, SDF, MOL2).

Workflow
--------
1. Parse a SMILES string into an RDKit ``Mol`` object.
2. Add explicit hydrogens.
3. Embed a 3D conformer using the ETKDGv3 algorithm.
4. Optionally refine geometry with MMFF94 optimization.
5. Export to the desired format via the helper functions below.

Usage
-----
Edit the ``smiles`` variable, then run::

    python rdkit_generate_3d.py

The output file is written to the same directory as this script.

References
----------
- https://www.rdkit.org/docs/GettingStartedInPython.html#working-with-3d-molecules
- https://www.rdkit.org/docs/RDKit_Book.html#conformer-generation
"""
from pathlib import Path

from rdkit import Chem
from rdkit.Chem import AllChem

path = Path(__file__).parent

# Enter your SMILES string here:
smiles = "CCCCCC"

# Convert SMILES to a molecule object
mol = Chem.MolFromSmiles(smiles)
if mol is None:
   raise ValueError("Invalid SMILES string")

# Add hydrogens to the molecule
mol = Chem.AddHs(mol)

# Generate 3D coordinates
AllChem.EmbedMolecule(mol, AllChem.ETKDGv3())

# (OPTIONAL) Optimize the 3D coordinates
AllChem.MMFFOptimizeMolecule(mol)

def export_to_sdf(mol, filename):
    writer = Chem.SDWriter(filename)
    writer.write(mol)
    writer.close()

def export_to_mol2(mol, filename):
    Chem.MolToMolFile(mol, filename)

def export_to_pdb(mol, filename):
    Chem.MolToPDBFile(mol, filename)

def export_to_xyz(mol, filename):
    with open(filename, 'w') as f:
        f.write(Chem.MolToXYZBlock(mol))

export_to_xyz(mol, path / 'rdkit_generate_3d_output.xyz')
# export_to_pdb(mol, path / 'rdkit_generate_3d_output.pdb')
# export_to_sdf(mol, path / "rdkit_generate_3d_output.sdf")
# export_to_mol2(mol,path / "rdkit_generate_3d_output.mol2")
