# Supplementary material for: COSMOSol: efficient solvent screening for polymer additives with open-source COSMO-SAC
Source: RSC Adv. 2026 Jul 21. Online ahead of print. doi: 10.1039/d6ra05129d (PMC13386427; doi:10.1039/d6ra05129d)
Supplement: RA-OLF-D6RA05129D-s001 [file RA-OLF-D6RA05129D-s001.zip › COSMOSol-main/results/manuscript_solvent_screening/plot_barplot.py]

"""Horizontal bar plot of infinite-dilution activity coefficients.

Reads the Excel file produced by ``calculate_lngamma_inf.py`` and generates
a colour-coded bar chart of ``ln gamma^inf`` for each solvent, grouped by
solvent hazard class.

Outputs
-------
* ``PG7_screening_lngammainf.pdf``
"""
import matplotlib.pyplot as plt
from matplotlib.patches import Patch
import pandas as pd
import numpy as np
from pathlib import Path

path_here = Path(__file__).parent
data_file = path_here / "screening_lngammainf_cosmosac.xlsx"
solvent_properties_file = path_here / "revision_table_solvents_screening_set.csv"

data = pd.read_excel(data_file, sheet_name='PG7')[['Solvent', 'lngamma_293K_0.0']]
properties_df = pd.read_csv(solvent_properties_file)
properties_df = properties_df.rename(columns={'Name': 'Solvent'})
data = data.merge(properties_df, on='Solvent', how='left')
data = data.rename(columns={
    'Solvent': 'Label',
    'lngamma_293K_0.0': 'lngamma',
    'Toxicity': 'Type',
})

df = pd.DataFrame(data).sort_values('lngamma', ascending=False)

fig, ax = plt.subplots(figsize=(9, 10))

# Colour by solvent hazard class
colors = df['Type'].map({
    'Emerging alternative': '#2ca02c',
    'Hazardous Benchmark': '#d62728',
    'Standard solvent': '#1f2325',
}).fillna("#eeff00")

# Horizontal bar chart
ax.barh(
    range(len(df)), df['lngamma'],
    color=colors, alpha=0.8, edgecolor='black', linewidth=0.5,
)

# Y-axis: solvent names
ax.set_yticks(range(len(df)))
ax.set_yticklabels(df['Label'].apply(lambda x: x.replace('_', ' ')), fontsize=10)

ax.set_xlabel(r'$\ln \gamma^\infty_\mathrm{a}$ (PG7)', fontsize=12)

# Vertical grid only
ax.grid(axis='x', linestyle='--', alpha=0.7)
ax.spines['top'].set_visible(False)
ax.spines['right'].set_visible(False)
ax.spines['left'].set_visible(False)
ax.spines['bottom'].set_linewidth(1.2)

# Legend
legend_elements = [
    Patch(facecolor='#2ca02c', edgecolor='black', label='Emerging alternative'),
    Patch(facecolor='#d62728', edgecolor='black', label='Hazardous Benchmark'),
    Patch(facecolor='#ffffff', edgecolor='black', label='Standard solvent'),
]
ax.legend(handles=legend_elements, loc='upper right', fontsize=10, frameon=False)

plt.tight_layout()
plt.savefig(path_here / "PG7_screening_lngammainf.pdf")
plt.show()
