# Supplementary material for: COSMOSol: efficient solvent screening for polymer additives with open-source COSMO-SAC
Source: RSC Adv. 2026 Jul 21. Online ahead of print. doi: 10.1039/d6ra05129d (PMC13386427; doi:10.1039/d6ra05129d)
Supplement: RA-OLF-D6RA05129D-s001 [file RA-OLF-D6RA05129D-s001.zip › COSMOSol-main/results/manuscript_solvent_screening/screening_solubilities_cosmosac.xlsx]

## Sheet: BHT
Solute	Solvent	x_SLE_293K	lngamma_SLE_293K
BHT	Water	7.46939e-09	17.5296
BHT	1-Octanol	0.394302	-0.252188
BHT	Acetone	0.495463	-0.480562
BHT	Dimethyl sulfoxide	0.522527	-0.533748
BHT	Diisopropyl_ether	0.492566	-0.474698
BHT	Cyclohexane	0.311669	-0.0170121
BHT	Ethanol	0.337943	-0.0979478
BHT	Ethyl_acetate	0.464922	-0.416941
BHT	Acetic_acid	0.0118633	3.25148
BHT	Urea	1.32731e-06	12.3495
BHT	Ethylene_glycol_diacetate	0.285637	0.0702072
BHT	Triacetin	0.178486	0.540421
BHT	N-Methyl-2-pyrrolidone	0.620763	-0.706019
BHT	Acetonitrile	0.0342642	2.19083
BHT	N,N-Dimethylformamide	0.563077	-0.608486
BHT	Tetrahydrofuran	0.542528	-0.571309
BHT	1,4-Dioxane	0.495161	-0.479953
BHT	2-Ethoxyethanol	0.273202	0.114717
BHT	Toluene	0.320151	-0.0438632
BHT	n-hexane	0.294082	0.0410712
BHT	Dichlormethane	0.337121	-0.0955114
BHT	1,2,4-trichlorobenzene	0.330588	-0.0759418
BHT	Dibutyl_maleate	0.449519	-0.383247
BHT	Furfural	0.158278	0.660579
BHT	Glycerol	0.00289876	4.66065
BHT	epsilon-Caprolactone	0.519978	-0.528857
BHT	Dimethyl_isosorbide	0.492989	-0.475557
BHT	Propylene_carbonate	0.122559	0.916338
BHT	gamma-Valerolactone	0.438014	-0.35732
BHT	2-MeTHF	0.544514	-0.574963
BHT	p-Cymene	0.31106	-0.0150569
BHT	D-Limonene	0.31273	-0.0204103
BHT	Ethyl_lactate	0.349271	-0.130919
BHT	Lactic_acid	0.00155725	5.28201
BHT	Levulinic_acid	0.0227856	2.5988
BHT	Tetrahydrofurfuryl alcohol	0.273575	0.113354

## Sheet: ODP
Solute	Solvent	x_SLE_293K	lngamma_SLE_293K
ODP	Water	2.54229e-19	40.1576
ODP	1-Octanol	0.0487814	0.361971
ODP	Acetone	0.125893	-0.58611
ODP	Dimethyl sulfoxide	0.0168159	1.427
ODP	Diisopropyl_ether	0.183013	-0.960236
ODP	Cyclohexane	0.162838	-0.843438
ODP	Ethanol	0.0273822	0.939425
ODP	Ethyl_acetate	0.115346	-0.498619
ODP	Acetic_acid	3.49946e-05	7.60188
ODP	Urea	3.63237e-15	30.5905
ODP	Ethylene_glycol_diacetate	0.00331683	3.05031
ODP	Triacetin	0.000937594	4.31376
ODP	N-Methyl-2-pyrrolidone	0.174403	-0.912052
ODP	Acetonitrile	6.99782e-05	6.90889
ODP	N,N-Dimethylformamide	0.114819	-0.494034
ODP	Tetrahydrofuran	0.217731	-1.13394
ODP	1,4-Dioxane	0.130079	-0.618822
ODP	2-Ethoxyethanol	0.00788314	2.18459
ODP	Toluene	0.139786	-0.690796
ODP	n-hexane	0.146357	-0.736732
ODP	Dichlormethane	0.180378	-0.945734
ODP	1,2,4-trichlorobenzene	0.15882	-0.818451
ODP	Dibutyl_maleate	0.0704252	-0.00523174
ODP	Furfural	0.000535787	4.87334
ODP	Glycerol	2.14967e-07	12.6943
ODP	epsilon-Caprolactone	0.0761244	-0.0830496
ODP	Dimethyl_isosorbide	0.0298729	0.852367
ODP	Propylene_carbonate	0.000469907	5.00454
ODP	gamma-Valerolactone	0.033413	0.740373
ODP	2-MeTHF	0.213337	-1.11355
ODP	p-Cymene	0.11637	-0.507455
ODP	D-Limonene	0.119354	-0.532773
ODP	Ethyl_lactate	0.0101525	1.9316
ODP	Lactic_acid	4.62596e-07	11.928
ODP	Levulinic_acid	4.06269e-05	7.45264
ODP	Tetrahydrofurfuryl alcohol	0.010953	1.85571

## Sheet: TBP
Solute	Solvent	x_SLE_293K	lngamma_SLE_293K
TBP	Water	3.98978e-24	47.4188
TBP	1-Octanol	0.000430313	1.29148
TBP	Acetone	0.00488204	-1.13733
TBP	Dimethyl sulfoxide	0.000269622	1.75897
TBP	Diisopropyl_ether	0.0156519	-2.30236
TBP	Cyclohexane	0.0180113	-2.44277
TBP	Ethanol	0.000140397	2.41151
TBP	Ethyl_acetate	0.00326113	-0.733841
TBP	Acetic_acid	8.10322e-08	9.8689
TBP	Urea	4.77183e-19	35.7269
TBP	Ethylene_glycol_diacetate	4.47835e-05	3.55415
TBP	Triacetin	1.28648e-05	4.80149
TBP	N-Methyl-2-pyrrolidone	0.0109637	-1.94636
TBP	Acetonitrile	6.32935e-07	7.81338
TBP	N,N-Dimethylformamide	0.00440645	-1.03484
TBP	Tetrahydrofuran	0.0373131	-3.17111
TBP	1,4-Dioxane	0.00617211	-1.37181
TBP	2-Ethoxyethanol	5.29836e-05	3.38601
TBP	Toluene	0.00868886	-1.71381
TBP	n-hexane	0.0109185	-1.94223
TBP	Dichlormethane	0.016239	-2.33918
TBP	1,2,4-trichlorobenzene	0.0110295	-1.95234
TBP	Dibutyl_maleate	0.00161801	-0.0329628
TBP	Furfural	4.30149e-06	5.89703
TBP	Glycerol	4.86072e-10	14.9851
TBP	epsilon-Caprolactone	0.0020827	-0.285433
TBP	Dimethyl_isosorbide	0.000548154	1.04943
TBP	Propylene_carbonate	6.17485e-06	5.5355
TBP	gamma-Valerolactone	0.000668427	0.851061
TBP	2-MeTHF	0.0295377	-2.93743
TBP	p-Cymene	0.00622858	-1.38092
TBP	D-Limonene	0.00739022	-1.55192
TBP	Ethyl_lactate	9.20196e-05	2.83399
TBP	Lactic_acid	3.96896e-10	15.1878
TBP	Levulinic_acid	1.8284e-07	9.05513
TBP	Tetrahydrofurfuryl alcohol	8.43922e-05	2.92051

## Sheet: NPH
Solute	Solvent	x_SLE_293K	lngamma_SLE_293K
NPH	Water	1.13827e-29	60.1311
NPH	1-Octanol	0.0068154	-1.52583
NPH	Acetone	0.0785919	-3.97091
NPH	Dimethyl sulfoxide	0.0439688	-3.39012
NPH	Diisopropyl_ether	0.0678936	-3.82458
NPH	Cyclohexane	0.00385367	-0.955669
NPH	Ethanol	0.0261864	-2.87188
NPH	Ethyl_acetate	0.0649102	-3.77965
NPH	Acetic_acid	1.78061e-05	4.42157
NPH	Urea	2.30335e-22	43.3081
NPH	Ethylene_glycol_diacetate	0.00375573	-0.929924
NPH	Triacetin	0.000309489	1.56619
NPH	N-Methyl-2-pyrrolidone	0.111473	-4.32042
NPH	Acetonitrile	0.000127302	2.45455
NPH	N,N-Dimethylformamide	0.0877429	-4.08105
NPH	Tetrahydrofuran	0.103213	-4.24344
NPH	1,4-Dioxane	0.0771794	-3.95278
NPH	2-Ethoxyethanol	0.0064625	-1.47266
NPH	Toluene	0.0494732	-3.50807
NPH	n-hexane	0.000386093	1.34503
NPH	Dichlormethane	0.0867547	-4.06973
NPH	1,2,4-trichlorobenzene	0.0532352	-3.58136
NPH	Dibutyl_maleate	0.0142578	-2.26395
NPH	Furfural	0.00078057	0.641088
NPH	Glycerol	5.59775e-10	14.7891
NPH	epsilon-Caprolactone	0.0686594	-3.8358
NPH	Dimethyl_isosorbide	0.0396564	-3.2869
NPH	Propylene_carbonate	0.000560084	0.973026
NPH	gamma-Valerolactone	0.0454246	-3.4227
NPH	2-MeTHF	0.0976267	-4.18779
NPH	p-Cymene	0.0139161	-2.23969
NPH	D-Limonene	0.00701733	-1.55502
NPH	Ethyl_lactate	0.0140063	-2.24615
NPH	Lactic_acid	6.69356e-09	12.3077
NPH	Levulinic_acid	6.23502e-06	5.47093
NPH	Tetrahydrofurfuryl alcohol	0.00929247	-1.83585

## Sheet: PPB
Solute	Solvent	x_SLE_293K	lngamma_SLE_293K
PPB	Water	4.57852e-05	7.62032
PPB	1-Octanol	0.142855	-0.425302
PPB	Acetone	0.204861	-0.785808
PPB	Dimethyl sulfoxide	0.290587	-1.13538
PPB	Diisopropyl_ether	0.114918	-0.207691
PPB	Cyclohexane	9.05838e-05	6.93801
PPB	Ethanol	0.20458	-0.784435
PPB	Ethyl_acetate	0.141846	-0.418215
PPB	Acetic_acid	0.0760168	0.205571
PPB	Urea	0.000890859	4.6521
PPB	Ethylene_glycol_diacetate	0.0988042	-0.0566145
PPB	Triacetin	0.0731705	0.243733
PPB	N-Methyl-2-pyrrolidone	0.344275	-1.30491
PPB	Acetonitrile	0.0618193	0.41231
PPB	N,N-Dimethylformamide	0.286441	-1.12101
PPB	Tetrahydrofuran	0.23041	-0.903336
PPB	1,4-Dioxane	0.188718	-0.703726
PPB	2-Ethoxyethanol	0.165833	-0.574457
PPB	Toluene	0.00339543	3.3141
PPB	n-hexane	9.55708e-05	6.88441
PPB	Dichlormethane	0.0782558	0.176543
PPB	1,2,4-trichlorobenzene	0.00218891	3.75312
PPB	Dibutyl_maleate	0.043645	0.760437
PPB	Furfural	0.0785887	0.172299
PPB	Glycerol	0.0507168	0.610269
PPB	epsilon-Caprolactone	0.225011	-0.879623
PPB	Dimethyl_isosorbide	0.190922	-0.715341
PPB	Propylene_carbonate	0.0542191	0.543492
PPB	gamma-Valerolactone	0.159685	-0.536678
PPB	2-MeTHF	0.215884	-0.838215
PPB	p-Cymene	0.00103276	4.50429
PPB	D-Limonene	0.000718253	4.86746
PPB	Ethyl_lactate	0.171423	-0.607606
PPB	Lactic_acid	0.0340016	1.01012
PPB	Levulinic_acid	0.0647445	0.366078
PPB	Tetrahydrofurfuryl alcohol	0.150528	-0.477623
