# Supplementary material for: COSMOSol: efficient solvent screening for polymer additives with open-source COSMO-SAC
Source: RSC Adv. 2026 Jul 21. Online ahead of print. doi: 10.1039/d6ra05129d (PMC13386427; doi:10.1039/d6ra05129d)
Supplement: RA-OLF-D6RA05129D-s001 [file RA-OLF-D6RA05129D-s001.zip › COSMOSol-main/results/manuscript_solvent_screening/plot_clustermap.py]

"""Clustered heatmap of predicted SLE solubilities across solvents and additives.

Reads the multi-sheet Excel file produced by ``calculate_solubilities.py``,
merges solvent-class metadata, and plots a hierarchically-clustered heatmap
with a log-scale colour map and solvent-type colour bar.

Outputs
-------
* ``solubility_screening_clustermap.pdf``
"""
import seaborn as sns
import matplotlib.pyplot as plt
import matplotlib.patches as mpatches
import pandas as pd
import numpy as np
from matplotlib.colors import LogNorm
from pathlib import Path

path_here = Path(__file__).parent
data_file = path_here / "screening_solubilities_cosmosac.xlsx"
solvent_properties_file = path_here / "revision_table_solvents_screening_set.csv"
data_multisheet = pd.read_excel(data_file, sheet_name=None)
additive_names = list(data_multisheet.keys())

properties_df = pd.read_csv(solvent_properties_file)
properties_df = properties_df.rename(columns={'Name': 'Solvent'})

# Keep only solvent name and SLE mole fraction per additive
for name, data in data_multisheet.items():
    data = data[['Solvent', 'x_SLE_293K']]
    data = data.rename(columns={'x_SLE_293K': f'{name}'})
    data.set_index('Solvent', inplace=True)
    data_multisheet[name] = data

# Merge all additive sheets into a single wide DataFrame
data = pd.DataFrame(index=data_multisheet[list(data_multisheet.keys())[0]].index)
for name, df_sheet in data_multisheet.items():
    data = data.join(df_sheet[[name]], how='outer')
data = data.reset_index()
data = data.merge(properties_df, on='Solvent', how='left')
data = data.rename(columns={'Toxicity': 'Type'})

df = pd.DataFrame(data)
df.set_index('Solvent', inplace=True)
print(df)

# Colour bar for solvent type
type_colors = df['Type'].map({
    'Emerging alternative': '#2ca02c',
    'Hazardous Benchmark': '#d62728',
    'Standard solvent': '#ffffff',
})

# Heatmap data and colour map
data_heatmap = df[additive_names]
cmap = sns.color_palette("viridis", as_cmap=True)

# Clustered heatmap
g = sns.clustermap(
    data_heatmap,
    method='ward',
    metric='euclidean',
    cmap=cmap,
    norm=LogNorm(vmin=1e-6, vmax=1e0),
    row_colors=type_colors,
    col_cluster=True,
    figsize=(6, 10),
    cbar_pos=(0.02, 0.85, 0.03, 0.12),
    linewidths=0.5,
    linecolor='black',
)

# Annotate cells with log10 values
reordered_data = data_heatmap.iloc[
    g.dendrogram_row.reordered_ind,
    g.dendrogram_col.reordered_ind,
]


def get_text_color(value, vmin=1e-6, vmax=1e0):
    """Return 'white' or 'black' for readability on the viridis background."""
    # Normalize the value to 0-1 range in log space
    log_val = np.log10(value)
    log_min = np.log10(vmin)
    log_max = np.log10(vmax)
    normalized = (log_val - log_min) / (log_max - log_min)
    # Use white for dark backgrounds (low values), black for light backgrounds (high values)
    return 'white' if normalized < 0.5 else 'black'


for i in range(len(reordered_data.index)):
    for j in range(len(reordered_data.columns)):
        value = reordered_data.iloc[i, j]
        if not np.isnan(value) and value > 0:
            log_value = np.log10(value)
            text_color = get_text_color(value)
            g.ax_heatmap.text(j + 0.5, i + 0.5, f'{log_value:.2f}',
                            ha='center', va='center',
                            color=text_color, fontsize=7, fontweight='bold')

# Clean axis tick labels
yticklabels = [
    label.get_text().replace('_', ' ')
    for label in g.ax_heatmap.get_yticklabels()
]
g.ax_heatmap.set_yticklabels(yticklabels)

xticklabels = [
    label.get_text().split('_')[-1] if '_' in label.get_text() else label.get_text()
    for label in g.ax_heatmap.get_xticklabels()
]
g.ax_heatmap.set_xticklabels(xticklabels)

g.ax_heatmap.set_xlabel("Additives", fontsize=12, fontweight='bold')
g.ax_heatmap.set_ylabel("Solvents", fontsize=12, fontweight='bold')

# Solvent-class legend
legend_patches = [
    mpatches.Patch(color='#2ca02c', label='Emerging alternative'),
    mpatches.Patch(color='#d62728', label='Hazardous Benchmark'),
    mpatches.Patch(color='#fffcfc', label='Standard solvent'),
]
plt.legend(handles=legend_patches, bbox_to_anchor=(12, 1), loc='upper left', title="Solvent Class")
plt.savefig(path_here / "solubility_screening_clustermap.pdf", bbox_inches='tight')
plt.show()
