# Supplementary material for: COSMOSol: efficient solvent screening for polymer additives with open-source COSMO-SAC
Source: RSC Adv. 2026 Jul 21. Online ahead of print. doi: 10.1039/d6ra05129d (PMC13386427; doi:10.1039/d6ra05129d)
Supplement: RA-OLF-D6RA05129D-s001 [file RA-OLF-D6RA05129D-s001.zip › COSMOSol-main/results/manuscript_solvent_screening/calculate_lngamma_inf.py]

"""Calculate infinite-dilution activity coefficients for a set of additives.

For each additive the script builds a
:class:`~cosmosol.SolubilityDescriptors` object, evaluates
``ln gamma^inf`` at a fixed temperature, and writes the results to a
multi-sheet Excel file.

Inputs
------
* ``table_solvents_screening_set.csv`` — solvent metadata
* ``table_additives.csv`` — additive metadata
* sigma profiles under ``parameters/sigma_profiles/``

Outputs
-------
* ``screening_lngammainf_cosmosac.xlsx``
"""
import pandas as pd
from pathlib import Path

from cosmosol import SolubilityDescriptors

here = Path(__file__).parent

TEMPERATURE = 293  # K

# Paths
sigma_solvents_path = here.parent.parent / "parameters" / "sigma_profiles" / "solvents"
sigma_additives_path = here.parent.parent / "parameters" / "sigma_profiles" / "additives"
solvents_data_path = here / "table_solvents_screening_set.csv"
additives_data_path = here / "table_additives.csv"

additives_ids = ['PG7']

solvents_all_df = pd.read_csv(solvents_data_path).dropna(subset=["Name in UD"])
solvents_names = solvents_all_df['Name'].tolist()
solvents_df = solvents_all_df[solvents_all_df["Name"].isin(solvents_names)]
missing_solvents = set(solvents_names) - set(solvents_df['Name'].tolist())
if missing_solvents:
    print(f"Warning: missing solvents in the data: {missing_solvents}")

additives_sigma_mapping = {additive_id: additive_id for additive_id in additives_ids}

results_df_list = []
for additive_id in additives_ids:
    print(f"Calculating ln_gamma_inf for additive: {additive_id}")
    obj = SolubilityDescriptors.from_cosmo(
        additives_sigma_mapping[additive_id], sigma_additives_path,
        solvents_names, sigma_solvents_path, solvents_df,
    )
    obj.descriptor_lngamma(0.0, temperature=TEMPERATURE)
    results_df_list.append(obj.results_df)

# Write one Excel sheet per additive
output_file = here / "screening_lngammainf_cosmosac.xlsx"
with pd.ExcelWriter(output_file) as writer:
    for additive_id, group in zip(additives_ids, results_df_list):
        group.to_excel(writer, sheet_name=additive_id, index=False)
