# Supplementary material for: COSMOSol: efficient solvent screening for polymer additives with open-source COSMO-SAC
Source: RSC Adv. 2026 Jul 21. Online ahead of print. doi: 10.1039/d6ra05129d (PMC13386427; doi:10.1039/d6ra05129d)
Supplement: RA-OLF-D6RA05129D-s001 [file RA-OLF-D6RA05129D-s001.zip › COSMOSol-main/results/manuscript_solvent_screening/table_solvents_screening_set.csv]

Include	Alias	Name	Toxicity	Chemical	Solvent based	CAS RN	SMILES	Name in UD	Dipole Moment [Debye]	H-Bonding Type
	H2O	Water	Standard solvent	High Polarity / H-Bond Network	Antisolvent (General)	7732-18-5	O	WATER
	1OctOH	1-Octanol	Standard solvent	Amphiphilic / H-Bond Donor	Antisolvent (Lipophilic)	111-87-5	CCCCCCCCO	1-OCTANOL
	ACE	Acetone	Standard solvent	Polar Aprotic / Dipole-driven	Antisolvent (General) / Solvent for PMMA	67-64-1	CC(=O)C	ACETONE
	DMSO	Dimethyl sulfoxide	Standard solvent	Polar Aprotic / Dipole-driven	Solvent for EVOH / PAN / Starch	67-68-5	CS(=O)C	DIMETHYL_SULFOXIDE
	DIPE	Diisopropyl_ether	Hazardous Benchmark	Weakly Polar / Ether	Not Determined	108-20-3	CC(C)OC(C)C	DIISOPROPYL ETHER
	CyHex	Cyclohexane	Standard solvent	Check manually	Check manually	110-82-7	C1CCCCC1	CYCLOHEXANE
	EtOH	Ethanol	Standard solvent	Polar Protic / H-Bond Donor	Antisolvent (General)	64-17-5	CCO	ETHANOL
	EtAc	Ethyl_acetate	Standard solvent	Moderately Polar / Ester	Solvent for PLA / Antisolvent for PS	141-78-6	CCOC(C)=O	ETHYL ACETATE
	AcOH	Acetic_acid	Standard solvent	Polar Protic / H-Bond Donor	Solvent for Chitosan / Antisolvent	64-19-7	CC(=O)O	ACETIC ACID
	UREA	Urea	Standard solvent	High Polarity / H-Bond Network	Solvent (DES component)	57-13-6	NC(=O)N	UREA
	EGDA	Ethylene_glycol_diacetate	Standard solvent	Moderately Polar / Ester	High Boiling Solvent	111-55-7	CC(=O)OCCOC(C)=O	1,2-DIACETOXYETHANE
	GTA	Triacetin	Emerging alternative	Moderately Polar / Ester	Plasticizer	102-76-1	CC(=O)OCC(COC(C)=O)OC(C)=O	TRIACETIN
	NMP	N-Methyl-2-pyrrolidone	Hazardous Benchmark	Polar Aprotic / Dipole-driven	Solvent for PET / PVDF	872-50-4	CN1CCCC1=O	N-METHYL-2-PYRROLIDONE
	ACN	Acetonitrile	Standard solvent	Polar Aprotic / Dipole-driven	Antisolvent	75-05-8	CC#N	ACETONITRILE
	DMF	N,N-Dimethylformamide	Hazardous Benchmark	Polar Aprotic / Dipole-driven	Solvent for EVOH / PVC / PAN	68-12-2	CN(C)C=O	N,N-DIMETHYLFORMAMIDE
	THF	Tetrahydrofuran	Hazardous Benchmark	Moderately Polar / Ether	Solvent for PS / PVC	109-99-9	C1CCOC1	TETRAHYDROFURAN
	DIOX	1,4-Dioxane	Hazardous Benchmark	Moderately Polar / Ether	Solvent for PS / PVC	123-91-1	C1COCCO1	1,4-DIOXANE
	2-EE	2-Ethoxyethanol	Hazardous Benchmark	Polar Protic / Ether	Not Determined	110-80-5	CCOCCO	2-ETHOXYETHANOL
	Tol	Toluene	Hazardous Benchmark	Apolar / Aromatic (Pi-interaction)	Solvent for PE/PP (High T) & PS	108-88-3	Cc1ccccc1	TOLUENE
	nHex	n-hexane	Hazardous Benchmark	Apolar / Aliphatic (Dispersion)	Solvent for PE (High T) / Antisolvent	110-54-3	CCCCCC	N-HEXANE
	DCM	Dichlormethane	Hazardous Benchmark	Moderately Polar / Halogenated	Not determined	75-09-2	ClCCl	DICHLOROMETHANE
	TCBz	1,2,4-trichlorobenzene	Hazardous Benchmark	Polar / Aromatic / Halogenated	Solvent for PE / PP	120-82-1	c1cc(cc(c1Cl)Cl)Cl	1,2,4-TRICHLOROBENZENE
	DBM	Dibutyl_maleate	Hazardous Benchmark	Moderately Polar / Ester	Plasticizer	105-76-0	CCCCOC(=O)/C=C\C(=O)OCCCC	DIBUTYL MALEATE
	Furfural	Furfural	Hazardous Benchmark	Polar Aprotic / Aromatic Aldehyde	Selective extraction / Precursor	98-01-1	O=Cc1occc1	FURFURAL
	GLY	Glycerol	Emerging alternative	High Polarity / H-Bond Network	Antisolvent / Hydrophilic medium	56-81-5	OCC(O)CO	GLYCEROL
	e-CL	epsilon-Caprolactone	Emerging alternative	Moderately Polar / Ester	Monomer / Solvent	502-44-3	O=C1CCCCCO1	EPSILON-CAPROLACTONE
	DMI	Dimethyl_isosorbide	Emerging alternative	Polar Aprotic / Dipole-driven	Solvent for PS / PVC / Additives	5306-85-4	CO[C@H]1COC2[C@@H](COC12)OC	DIMETHYL-ISOSORBIDE
	PC	Propylene_carbonate	Emerging alternative	Polar Aprotic / Dipole-driven	Solvent for Polar Additives	108-32-7	CC1COC(=O)O1	PROPYLENE CARBONATE
	GVL	gamma-Valerolactone	Emerging alternative	Polar Aprotic / Dipole-driven	Solvent for PET	108-29-2	CC1CCC(=O)O1	GAMMA-VALEROLACTONE
	2MeTHF	2-MeTHF	Emerging alternative	Moderately Polar / Ether	Solvent for PS / PVC	96-47-9	CC1CCCO1	2-METHYLTETRAHYDROFURAN
	pCym	p-Cymene	Emerging alternative	Apolar / Aromatic (Pi-interaction)	Solvent for PE/PP (High T) & PS	99-87-6	Cc1ccc(C(C)C)cc1	P-CYMENE
	D-Lim	D-Limonene	Emerging alternative	Check manually	Not determined	5989-27-5	CC(=C)C1CCC(C(=C)C)CC1	D-LIMONENE
	EtLac	Ethyl_lactate	Emerging alternative	Polar Protic / H-Bond Donor	Solvent for PLA	97-64-3	CCOC(=O)C(C)O	ETHYL LACTATE
	LacOH	Lactic_acid	Emerging alternative	Polar Protic / H-Bond Donor	Monomer	50-21-5	CC(O)C(=O)O	LACTIC ACID
	LevOH	Levulinic_acid	Emerging alternative	Polar Protic / H-Bond Donor	Solvent for Biopolymers	123-76-2	CC(=O)CCC(=O)O	LEVULINIC ACID
	THFA	Tetrahydrofurfuryl alcohol	Hazardous Benchmark	Polar Protic / Ether-Alcohol	Bio-solvent for PVC / Resins	97-99-4	OCC1CCCO1	TETRAHYDROFURFURYL_ALCOHOL
