# Supplementary material for: COSMOSol: efficient solvent screening for polymer additives with open-source COSMO-SAC
Source: RSC Adv. 2026 Jul 21. Online ahead of print. doi: 10.1039/d6ra05129d (PMC13386427; doi:10.1039/d6ra05129d)
Supplement: RA-OLF-D6RA05129D-s001 [file RA-OLF-D6RA05129D-s001.zip › COSMOSol-main/results/manuscript_solvent_screening/screening_lngammainf_cosmosac.xlsx]

## Sheet: PG7
Solute	Solvent	lngamma_293K_0.0
PG7	Water	45.7093
PG7	1-Octanol	1.80838
PG7	Acetone	-0.168902
PG7	Dimethyl sulfoxide	2.47903
PG7	Diisopropyl_ether	-1.9057
PG7	Cyclohexane	-2.285
PG7	Ethanol	3.44792
PG7	Ethyl_acetate	0.222232
PG7	Acetic_acid	10.3351
PG7	Urea	34.6267
PG7	Ethylene_glycol_diacetate	4.14011
PG7	Triacetin	4.95688
PG7	N-Methyl-2-pyrrolidone	-1.35655
PG7	Acetonitrile	8.58258
PG7	N,N-Dimethylformamide	-0.178195
PG7	Tetrahydrofuran	-3.33398
PG7	1,4-Dioxane	-0.746154
PG7	2-Ethoxyethanol	4.15981
PG7	Toluene	-1.18696
PG7	n-hexane	-1.31391
PG7	Dichlormethane	-1.81375
PG7	1,2,4-trichlorobenzene	-1.78229
PG7	Dibutyl_maleate	0.597116
PG7	Furfural	6.24714
PG7	Glycerol	14.7723
PG7	epsilon-Caprolactone	0.116325
PG7	Dimethyl_isosorbide	1.28659
PG7	Propylene_carbonate	5.91864
PG7	gamma-Valerolactone	1.46884
PG7	2-MeTHF	-2.81007
PG7	p-Cymene	-1.12109
PG7	D-Limonene	-1.46826
PG7	Ethyl_lactate	3.33774
PG7	Lactic_acid	14.9583
PG7	Levulinic_acid	9.16819
PG7	Tetrahydrofurfuryl alcohol	3.35177
