# Supplementary material for: COSMOSol: efficient solvent screening for polymer additives with open-source COSMO-SAC
Source: RSC Adv. 2026 Jul 21. Online ahead of print. doi: 10.1039/d6ra05129d (PMC13386427; doi:10.1039/d6ra05129d)
Supplement: RA-OLF-D6RA05129D-s001 [file RA-OLF-D6RA05129D-s001.zip › COSMOSol-main/.github/workflows/deploy-docs.yml]

# Build Sphinx documentation and deploy to GitHub Pages
# Triggered on pushes to main and manual dispatch

name: Deploy Documentation

on:
  push:
    branches: ["main"]
  workflow_dispatch:

# Sets permissions of the GITHUB_TOKEN to allow deployment to GitHub Pages
permissions:
  contents: read
  pages: write
  id-token: write

# Allow only one concurrent deployment
concurrency:
  group: "pages"
  cancel-in-progress: true

jobs:
  build-docs:
    runs-on: ubuntu-latest

    steps:
      - uses: actions/checkout@v4

      - name: Set up Python
        uses: actions/setup-python@v5
        with:
          python-version: "3.13"

      - name: Install build tools
        run: |
          sudo apt-get update
          sudo apt-get install -y cmake gcc

      - name: Install dependencies
        run: |
          python -m pip install --upgrade pip
          pip install git+https://github.com/usnistgov/COSMOSAC.git
          pip install -e ".[docs]"

      - name: Build Sphinx HTML
        run: |
          cd docs
          make html

      - name: Upload Pages artifact
        uses: actions/upload-pages-artifact@v3
        with:
          path: docs/_build/html

  deploy:
    needs: build-docs
    runs-on: ubuntu-latest
    environment:
      name: github-pages
      url: ${{ steps.deployment.outputs.page_url }}

    steps:
      - name: Deploy to GitHub Pages
        id: deployment
        uses: actions/deploy-pages@v4
