# Supplementary material for: COSMOSol: efficient solvent screening for polymer additives with open-source COSMO-SAC
Source: RSC Adv. 2026 Jul 21. Online ahead of print. doi: 10.1039/d6ra05129d (PMC13386427; doi:10.1039/d6ra05129d)
Supplement: RA-OLF-D6RA05129D-s001 [file RA-OLF-D6RA05129D-s001.zip › COSMOSol-main/parameters/XYZ/PPB_PubChem_conf8.xyz]

25
# PPB, PubChem (conf 8)
O	-1.73680	-0.25270	-0.60500
O	-1.46670	-0.10670	1.66690
O	4.52580	0.18560	-0.46550
C	-4.11840	-0.05110	-0.85020
C	-2.96750	-0.97430	-0.48070
C	0.44850	-0.05340	0.27490
C	-4.16890	1.17440	0.04430
C	-0.97990	-0.13670	0.53470
C	1.21640	-1.21650	0.21750
C	1.05090	1.19000	0.08320
C	2.58670	-1.13620	-0.03130
C	2.42100	1.27030	-0.16590
C	3.18890	0.10720	-0.22290
H	-4.00210	0.28370	-1.88770
H	-5.06430	-0.59920	-0.78280
H	-3.10920	-1.39760	0.52030
H	-2.92800	-1.81140	-1.18560
H	-3.27920	1.80040	-0.07540
H	-5.03990	1.78760	-0.20910
H	-4.25340	0.88970	1.09790
H	0.75700	-2.19050	0.36530
H	0.46190	2.10260	0.12560
H	3.17370	-2.04970	-0.07330
H	2.88450	2.24180	-0.31430
H	4.89840	-0.71290	-0.47040
