# Supplementary material for: COSMOSol: efficient solvent screening for polymer additives with open-source COSMO-SAC
Source: RSC Adv. 2026 Jul 21. Online ahead of print. doi: 10.1039/d6ra05129d (PMC13386427; doi:10.1039/d6ra05129d)
Supplement: RA-OLF-D6RA05129D-s001 [file RA-OLF-D6RA05129D-s001.zip › COSMOSol-main/parameters/XYZ/PG7.xyz]

57
# "UZEMIY01" in CSD + optimized at: #p BVP86/TZVP opt scf=tight density=current scrf=cpcm
 Cu        0.000000000000      0.000000000000      0.000000000000
 Cl        3.118735050196     -5.420577328492     -0.509355766950
 Cl        1.546817796392     -8.114720343115     -0.244663831713
 Cl        4.982633557170     -3.159373516522     -2.138520463476
 Cl        7.444085826849     -1.564994697827     -3.225553705093
 N         0.000000000000     -1.979151474007      0.000000000000
 N         1.869263313519      0.000000000000     -0.659518116884
 N         2.260497252112     -2.387529432108     -0.768364389187
 C         2.603627660846     -1.122054535267     -0.964894853041
 C         3.887391590695     -0.708506428805     -1.545950798984
 C         4.971312804251     -1.421486552889     -2.072591337379
 C         6.071876921568     -0.706216586468     -2.578148834501
 C         1.076741171804     -2.774815424145     -0.315212422865
 C         0.690033317656     -4.183155789565     -0.159183785681
 C         1.397307193052     -5.386999023159     -0.260790351521
 C         0.696217680959     -6.598140239235     -0.119814829098
 Cl       -3.118735050196     -5.420577328492      0.509355766950
 Cl       -1.546817796392     -8.114720343115      0.244663831713
 Cl       -4.982633557170     -3.159373516522      2.138520463476
 Cl       -7.444085826849     -1.564994697827      3.225553705093
 N        -1.869263313519      0.000000000000      0.659518116884
 N        -2.260497252112     -2.387529432108      0.768364389187
 C        -2.603627660846     -1.122054535267      0.964894853041
 C        -3.887391590695     -0.708506428805      1.545950798984
 C        -4.971312804251     -1.421486552889      2.072591337379
 C        -6.071876921568     -0.706216586468      2.578148834502
 C        -1.076741171804     -2.774815424145      0.315212422865
 C        -0.690033317656     -4.183155789565      0.159183785681
 C        -1.397307193052     -5.386999023159      0.260790351521
 C        -0.696217680959     -6.598140239235      0.119814829098
 Cl       -3.118735050196      5.420577328492      0.509355766950
 Cl       -1.546817796392      8.114720343115      0.244663831713
 Cl       -4.982633557170      3.159373516522      2.138520463476
 Cl       -7.444085826849      1.564994697827      3.225553705093
 N         0.000000000000      1.979151474007      0.000000000000
 N        -2.260497252112      2.387529432108      0.768364389187
 C        -2.603627660846      1.122054535267      0.964894853041
 C        -3.887391590695      0.708506428805      1.545950798984
 C        -4.971312804251      1.421486552889      2.072591337379
 C        -6.071876921568      0.706216586468      2.578148834502
 C        -1.076741171804      2.774815424145      0.315212422865
 C        -0.690033317656      4.183155789565      0.159183785681
 C        -1.397307193052      5.386999023159      0.260790351521
 C        -0.696217680959      6.598140239235      0.119814829098
 Cl        3.118735050196      5.420577328492     -0.509355766950
 Cl        1.546817796392      8.114720343115     -0.244663831713
 Cl        4.982633557170      3.159373516522     -2.138520463476
 Cl        7.444085826849      1.564994697827     -3.225553705093
 N         2.260497252112      2.387529432108     -0.768364389187
 C         2.603627660846      1.122054535267     -0.964894853041
 C         3.887391590695      0.708506428805     -1.545950798984
 C         4.971312804251      1.421486552889     -2.072591337379
 C         6.071876921568      0.706216586468     -2.578148834502
 C         1.076741171804      2.774815424145     -0.315212422865
 C         0.690033317656      4.183155789565     -0.159183785681
 C         1.397307193052      5.386999023159     -0.260790351521
 C         0.696217680959      6.598140239235     -0.119814829098
