# Supplementary material for: COSMOSol: efficient solvent screening for polymer additives with open-source COSMO-SAC
Source: RSC Adv. 2026 Jul 21. Online ahead of print. doi: 10.1039/d6ra05129d (PMC13386427; doi:10.1039/d6ra05129d)
Supplement: RA-OLF-D6RA05129D-s001 [file RA-OLF-D6RA05129D-s001.zip › COSMOSol-main/parameters/XYZ/BHT.xyz]

 40
# RDKit + optimized at: #p BVP86/TZVP opt scf=tight density=current scrf=cpcm
 C         0.007756590979      3.794971428841      0.425199194641
 C        -0.003337269657      2.290897511295      0.274186484180
 C        -1.210137116293      1.581908944582      0.222723805889
 C        -1.269203077389      0.191613513502      0.054342975361
 C        -0.033173632852     -0.497945673696     -0.064361303453
 O        -0.111686651339     -1.870110391651     -0.227258775562
 C         1.216385151246      0.172446583208     -0.012055007113
 C         1.186528056545      1.567054079553      0.157694606227
 C         2.568957195044     -0.576528312849     -0.128499710088
 C         2.744059750557     -1.588980041121      1.035558065552
 C         3.768548208985      0.391048789640     -0.038491142547
 C         2.694324658196     -1.287984215521     -1.503065594962
 C        -2.628793155537     -0.544219261112      0.005159212559
 C        -2.730830825921     -1.567239175695      1.164170965015
 C        -3.815370379228      0.430299371517      0.157079027594
 C        -2.803766155453     -1.262761249225     -1.356272033089
 H        -0.756744108285      4.134329255460      1.139531398731
 H        -0.201382271875      4.297647840177     -0.533433433247
 H         0.985124045696      4.154248463457      0.776453761351
 H        -2.138966873766      2.143973898866      0.319731491175
 H         0.787240551206     -2.231770882037     -0.315414491362
 H         2.125921653201      2.117146736573      0.204213227153
 H         2.711105694123     -1.064661446658      2.001628005610
 H         1.981239091604     -2.380491785168      1.075652510179
 H         3.720814470092     -2.088146019944      0.950049254163
 H         4.699758868886     -0.187331799798     -0.125642555066
 H         3.796664474517      0.923662749141      0.922875320954
 H         3.760844734811      1.133477888343     -0.849362092874
 H         2.618380709375     -0.554047614414     -2.318389493018
 H         1.933539251765     -2.058944299593     -1.697385824879
 H         3.674387096866     -1.782394546720     -1.576934285894
 H        -3.709054152602     -2.072039657636      1.129029552537
 H        -2.649471052636     -1.057749632369      2.136609343829
 H        -1.946150559011     -2.330036333424      1.105634271416
 H        -3.795568198912      0.961936772753      1.120084280983
 H        -3.846298004816      1.176193088025     -0.651062923118
 H        -4.753026200847     -0.143337628823      0.114614190498
 H        -3.781822100345     -1.768207630713     -1.386368920187
 H        -2.022148927939     -2.011977465339     -1.525681275580
 H        -2.774653538989     -0.535952851428     -2.182543083556
