# Supplementary material for: COSMOSol: efficient solvent screening for polymer additives with open-source COSMO-SAC
Source: RSC Adv. 2026 Jul 21. Online ahead of print. doi: 10.1039/d6ra05129d (PMC13386427; doi:10.1039/d6ra05129d)
Supplement: RA-OLF-D6RA05129D-s001 [file RA-OLF-D6RA05129D-s001.zip › COSMOSol-main/parameters/XYZ/NPH.xyz]

193
# "TARBOD" in CSD + optimized at: #p BVP86/TZVP opt scf=tight density=current scrf=cpcm
C	-0.004580	0.005950	0.021700
C	0.147087	1.263535	0.895412
O	1.309131	1.092490	1.755246
C	1.490679	2.044661	2.714078
O	0.760172	3.014582	2.834010
C	2.659883	1.695850	3.610833
C	3.329941	2.917748	4.265736
C	4.138780	3.773212	3.310030
C	3.705285	5.048353	2.932638
C	4.430251	5.868712	2.055293
C	5.649652	5.350676	1.547441
C	6.138203	4.065483	1.906955
C	5.352017	3.309027	2.789142
O	6.350423	6.171782	0.683491
C	3.909810	7.273869	1.672125
C	4.919803	8.362822	2.113240
C	2.568389	7.596552	2.362547
C	3.667388	7.360644	0.144417
C	7.481264	3.506041	1.371273
C	7.775486	2.096422	1.927565
C	7.446096	3.359632	-0.174338
C	8.670274	4.401115	1.814270
C	-0.151698	-1.253976	0.892821
O	-1.309660	-1.086098	1.758767
C	-1.483598	-2.039433	2.717845
O	-0.751747	-3.009129	2.831144
C	-2.653142	-1.698226	3.617095
C	-3.315057	-2.924822	4.271433
C	-4.117577	-3.785599	3.315173
C	-3.677038	-5.059089	2.940371
C	-4.396118	-5.884142	2.062580
C	-5.617060	-5.372811	1.551624
C	-6.112738	-4.089552	1.908541
C	-5.332015	-3.328112	2.791239
O	-6.311664	-6.198623	0.687166
C	-3.867577	-7.286920	1.681575
C	-2.526239	-7.602810	2.375361
C	-4.873397	-8.380593	2.120519
C	-3.621193	-7.373285	0.154493
C	-7.457622	-3.536979	1.370124
C	-7.758275	-2.127778	1.923939
C	-7.421821	-3.392350	-0.175684
C	-8.643326	-4.436276	1.813492
C	1.252236	-0.142524	-0.853887
O	1.079624	-1.300192	-1.719228
C	2.022193	-1.470267	-2.689549
O	2.988398	-0.735469	-2.813816
C	1.672418	-2.638410	-3.587068
C	2.892131	-3.296966	-4.257576
C	3.763548	-4.103122	-3.314282
C	5.038693	-3.660674	-2.947371
C	5.873818	-4.383205	-2.082087
C	5.371069	-5.609395	-1.575291
C	4.085911	-6.106433	-1.923369
C	3.314442	-5.322400	-2.794401
O	6.206691	-6.306603	-0.722535
C	7.278460	-3.853344	-1.710090
C	7.584314	-2.506686	-2.398056
C	7.378173	-3.615985	-0.182382
C	8.370792	-4.853235	-2.165668
C	3.541162	-7.455357	-1.386950
C	3.407323	-7.425633	0.159971
C	2.129048	-7.758172	-1.932215
C	4.440010	-8.637386	-1.841197
C	-1.265441	0.156391	-0.847733
O	-1.096728	1.315963	-1.711305
C	-2.044046	1.488418	-2.676565
O	-3.008613	0.751387	-2.800444
C	-1.696229	2.655783	-3.575847
C	-2.917624	3.314083	-4.243600
C	-3.788431	4.118298	-3.298095
C	-5.062163	3.673501	-2.929138
C	-5.897578	4.394899	-2.063167
C	-5.396302	5.622005	-1.557314
C	-4.112351	6.121108	-1.906868
O	-6.232233	6.318007	-0.703910
C	-3.340720	5.338445	-2.778994
C	-7.301051	3.863285	-1.689266
C	-7.605908	2.515328	-2.375171
C	-8.395631	4.860861	-2.144548
C	-7.398290	3.628116	-0.161096
C	-3.569393	7.471063	-1.371285
C	-4.468645	8.651864	-1.827957
C	-2.156938	7.774363	-1.915284
C	-3.437521	7.443086	0.175859
H	0.288971	2.157438	0.273449
H	-0.746276	1.404985	1.517940
H	2.253758	1.031944	4.393916
H	3.383610	1.093798	3.044334
H	2.556703	3.532318	4.748788
H	3.984308	2.541795	5.067830
H	2.764264	5.410365	3.344899
H	5.699097	2.322098	3.094661
H	7.151212	5.708382	0.382279
H	4.529039	9.358781	1.851839
H	5.894554	8.236471	1.628672
H	5.066487	8.334290	3.203866
H	2.245330	8.602666	2.057034
H	2.655106	7.595368	3.459346
H	1.773723	6.891953	2.076027
H	3.280876	8.358978	-0.114172
H	2.918833	6.617467	-0.170217
H	4.587823	7.188561	-0.424920
H	8.735224	1.746334	1.520828
H	7.005271	1.368430	1.635118
H	7.859338	2.095770	3.023816
H	8.394247	2.927712	-0.527537
H	7.300736	4.300331	-0.726667
H	6.629856	2.686298	-0.473374
H	9.614557	3.970303	1.449522
H	8.718266	4.451187	2.911741
H	8.627543	5.437590	1.448571
H	0.744643	-1.396737	1.510725
H	-0.296027	-2.146252	0.269076
H	-2.249246	-1.033148	4.400333
H	-3.381207	-1.099383	3.052747
H	-2.537690	-3.534207	4.754433
H	-3.972179	-2.553808	5.073580
H	-2.734899	-5.415745	3.354699
H	-5.684574	-2.342467	3.094631
H	-7.113748	-5.739424	0.383010
H	-2.197399	-8.607321	2.070735
H	-2.615595	-7.602010	3.471949
H	-1.734402	-6.894294	2.090687
H	-4.476823	-9.374785	1.861149
H	-5.847266	-8.259593	1.632828
H	-5.023560	-8.351891	3.210663
H	-3.228527	-8.369604	-0.102580
H	-2.876129	-6.626115	-0.158959
H	-4.541296	-7.206809	-0.417026
H	-8.719562	-1.782714	1.516553
H	-6.991303	-1.396810	1.630355
H	-7.842179	-2.125694	3.020178
H	-8.371408	-2.964563	-0.530021
H	-7.272615	-4.332994	-0.727085
H	-6.608044	-2.716195	-0.475060
H	-9.589104	-4.009796	1.447510
H	-8.691903	-4.485001	2.911004
H	-8.596005	-5.473036	1.449232
H	2.146350	-0.288821	-0.233285
H	1.394313	0.754066	-1.471554
H	1.081560	-3.368756	-3.017296
H	0.997720	-2.233659	-4.361564
H	2.512418	-3.950885	-5.058268
H	3.495902	-2.517382	-4.744081
H	5.388617	-2.714473	-3.358226
H	2.327235	-5.675839	-3.091561
H	5.758108	-7.118933	-0.430130
H	8.590660	-2.177080	-2.100408
H	6.876262	-1.718645	-2.101870
H	7.573857	-2.588937	-3.495142
H	8.375691	-3.221953	0.067828
H	7.219526	-4.539909	0.385188
H	6.631853	-2.874905	0.142375
H	9.366196	-4.456138	-1.911813
H	8.333194	-4.995408	-3.256612
H	8.256225	-5.831018	-1.684197
H	2.982916	-8.376920	0.513861
H	2.732214	-6.613725	0.466767
H	4.351971	-7.276767	0.704256
H	1.788274	-8.720271	-1.523150
H	2.120094	-7.841596	-3.028465
H	1.398693	-6.992612	-1.633526
H	4.017937	-9.585367	-1.475876
H	5.479484	-8.590785	-1.484231
H	4.481490	-8.681673	-2.939162
H	-2.156938	0.300811	-0.222977
H	-1.409883	-0.738745	-1.466972
H	-1.103386	3.386296	-3.008367
H	-1.024075	2.250017	-4.352012
H	-2.540049	3.968988	-5.044486
H	-3.521492	2.534271	-4.729644
H	-5.411036	2.726778	-3.339661
H	-5.784765	7.131413	-0.412856
H	-2.354774	5.693892	-3.077991
H	-8.611270	2.184538	-2.075522
H	-6.896253	1.728665	-2.079184
H	-7.597291	2.596339	-3.472365
H	-9.390080	4.461883	-1.889887
H	-8.359037	5.002624	-3.235579
H	-8.282733	5.839059	-1.663586
H	-8.395232	3.234051	0.091322
H	-7.239182	4.553062	0.404785
H	-6.651104	2.887922	0.163668
H	-4.048004	9.600601	-1.462942
H	-5.508612	8.604610	-1.472539
H	-4.508576	8.695048	-2.926029
H	-1.818421	8.738382	-1.508885
H	-2.146388	7.854065	-3.011794
H	-1.425821	7.011010	-1.612856
H	-3.018169	8.396645	0.529673
H	-2.758875	6.634694	0.484132
H	-4.382229	7.289968	0.718934
