# Supplementary material for: COSMOSol: efficient solvent screening for polymer additives with open-source COSMO-SAC
Source: RSC Adv. 2026 Jul 21. Online ahead of print. doi: 10.1039/d6ra05129d (PMC13386427; doi:10.1039/d6ra05129d)
Supplement: RA-OLF-D6RA05129D-s001 [file RA-OLF-D6RA05129D-s001.zip › COSMOSol-main/parameters/XYZ/TBP.xyz]

 109
# RDKit + optimized at: #p BVP86/TZVP opt scf=tight density=current scrf=cpcm
 C        -1.912166833642      6.074517108331      3.748220869183
 C        -2.214972236795      6.141362545906      2.231948123565
 C        -1.647641167624      7.464308296300      1.684976569100
 C        -3.748021105743      6.147204720531      2.020162818114
 C        -1.607433038419      4.908583702014      1.537292054974
 C        -2.009715722036      3.618470661912      1.912946337645
 C        -1.469984332147      2.494870462916      1.290124162058
 C        -0.497470734953      2.626648010469      0.290802294946
 O         0.046634310872      1.496783963884     -0.329084504904
 P         0.009213715023     -0.029165290875      0.400662248592
 O         1.201597166501     -0.698483564810     -0.596111514470
 C         2.521917734990     -0.861953774627     -0.164769353315
 C         3.026520664953     -0.111728243071      0.900402902574
 C         4.344315382446     -0.278824989174      1.336285553501
 C         5.194042081066     -1.187594492670      0.698063376274
 C         4.661247378188     -1.908561735718     -0.388038129891
 C         3.344359641726     -1.786190072572     -0.857915055133
 C         2.847168680892     -2.609933192345     -2.065660590998
 C         3.953722663400     -3.517492753594     -2.640598147258
 C         2.393874695327     -1.661149525730     -3.202938433632
 C         1.674670056319     -3.527224969688     -1.641563869702
 C         6.655855524805     -1.412923958001      1.125284915581
 C         7.047054566735     -0.540057750802      2.332191947486
 C         7.598481871297     -1.063900394330     -0.051358775070
 C         6.856844461041     -2.896882312658      1.515568756691
 O        -1.290509118429     -0.602486781092     -0.518840069036
 C        -2.032274937199     -1.724255268401     -0.133504154916
 C        -1.493927015542     -2.669200802389      0.749319298155
 C        -2.233458700985     -3.784146048221      1.138805617348
 C        -3.526241795138     -3.997239255037      0.638150913337
 C        -4.025800888167     -3.044924367877     -0.264337284868
 C        -3.324113778203     -1.897268211985     -0.681816822345
 C        -3.948347627368     -0.907124790494     -1.689355208006
 C        -4.094304995946      0.492270840815     -1.043965021418
 C        -5.354523449629     -1.351062364891     -2.141709810915
 C        -3.064944190762     -0.816163743642     -2.958338819734
 C        -4.330580240822     -5.235573147357      1.075005626141
 C        -5.721936764628     -5.295763661000      0.417904840145
 C        -4.521059911979     -5.205588300080      2.610580012990
 C        -3.554672240855     -6.516380162095      0.684416765128
 C        -0.066664483869      3.903171529457     -0.138538545887
 C        -0.650443167496      5.006063910751      0.514664263277
 C         0.973450538138      4.103844494370     -1.262309548898
 C         2.324370573516      3.463342727170     -0.861214070622
 C         1.240647527719      5.596551711074     -1.543922115551
 C         0.457935836390      3.472998395623     -2.579698002704
 H        -0.827274337905      6.075439486628      3.932342323525
 H        -2.333984417903      5.169171866848      4.207576171401
 H        -2.347214134459      6.946121098607      4.261274281053
 H        -2.111960662892      8.308138906720      2.216347095590
 H        -1.859987875973      7.590361716007      0.612785998406
 H        -0.559801502670      7.536831776229      1.832956419160
 H        -3.996401116721      6.200204521163      0.949485686645
 H        -4.196932829094      7.019909798474      2.519247430952
 H        -4.219286630521      5.244334559324      2.434018801262
 H        -2.760671287975      3.471472425399      2.691028983956
 H        -1.816956443075      1.502513431831      1.585485916124
 H         2.390123082045      0.620907690869      1.401076384862
 H         4.692330370847      0.323392161198      2.174895437654
 H         5.315779042300     -2.611810653825     -0.900521013557
 H         3.545802939643     -4.072704541451     -3.497872824794
 H         4.818448589846     -2.940871483712     -3.001149497121
 H         4.308503214763     -4.256477313719     -1.906908114415
 H         1.570516002445     -1.010172578189     -2.887152517991
 H         2.053902722866     -2.253884098652     -4.066281046331
 H         3.230327312923     -1.028070143497     -3.535819150262
 H         1.991779253375     -4.222343256805     -0.849516655959
 H         0.817579486514     -2.951389805912     -1.274659525592
 H         1.341892965329     -4.125734050404     -2.503741163824
 H         6.959296656378      0.533390177910      2.107289669211
 H         8.094437177406     -0.738090046639      2.603602482379
 H         6.427290414345     -0.759862348341      3.214344123155
 H         7.484658504181     -0.009828085721     -0.346015660790
 H         8.647288315543     -1.226103105345      0.241692742206
 H         7.396268652957     -1.687015119079     -0.934206018836
 H         6.634709355802     -3.572680603928      0.677396303906
 H         7.900478187227     -3.070931563022      1.820026006212
 H         6.204202889171     -3.173233757034      2.357307788475
 H        -0.481411071490     -2.538635928675      1.136870650905
 H        -1.778724443770     -4.493211127061      1.832744097881
 H        -5.021771060985     -3.198230031208     -0.671550202652
 H        -3.125105640118      0.908677925773     -0.747142955644
 H        -4.559514201394      1.185155460858     -1.762205399565
 H        -4.739657251094      0.444294703297     -0.153836257805
 H        -6.064680558538     -1.401259322218     -1.303012718329
 H        -5.339601688342     -2.329022453968     -2.645269879495
 H        -5.743465718824     -0.614875974866     -2.860309037290
 H        -3.521237883611     -0.119448871530     -3.678568540624
 H        -2.054831014894     -0.458962776551     -2.726954454331
 H        -2.983433811325     -1.800000314110     -3.444860442195
 H        -5.656142614208     -5.353439493977     -0.678861869259
 H        -6.251532126987     -6.194770329490      0.766145465481
 H        -6.338751846498     -4.423814445494      0.682052405392
 H        -5.078040210445     -4.308270495123      2.919615399652
 H        -3.557534232733     -5.206331638226      3.139893841420
 H        -5.087153960541     -6.090420708179      2.940479138312
 H        -4.114664492826     -7.410412169008      0.999499092547
 H        -3.408827178645     -6.570156276770     -0.404947751201
 H        -2.565199098053     -6.554144380299      1.161912273388
 H        -0.333650442627      5.997765618510      0.202496011623
 H         2.712443498338      3.920738698601      0.061448489823
 H         2.232894833497      2.383222362450     -0.700465475634
 H         3.065049843893      3.629686437575     -1.658774643839
 H         1.981023755040      5.676518173731     -2.353286423061
 H         0.333946729935      6.126580168550     -1.871302682444
 H         1.652147099217      6.118177750708     -0.667083453081
 H        -0.487061210193      3.943620215353     -2.890779750151
 H         1.195679799060      3.633702831839     -3.381088721368
 H         0.290952709473      2.394531171282     -2.477387482653
