# Supplementary material for: COSMOSol: efficient solvent screening for polymer additives with open-source COSMO-SAC
Source: RSC Adv. 2026 Jul 21. Online ahead of print. doi: 10.1039/d6ra05129d (PMC13386427; doi:10.1039/d6ra05129d)
Supplement: RA-OLF-D6RA05129D-s001 [file RA-OLF-D6RA05129D-s001.zip › COSMOSol-main/parameters/XYZ/PPB_DUPKAB.xyz]

25
# PPB, from "DUPKAB" in CSD
O	4.1830	8.5100	8.0510
H	3.5190	8.4190	8.5220
O	4.5920	14.8630	7.4760
O	6.2090	14.0970	6.1530
C	4.4030	9.8330	7.8320
C	5.3600	10.1770	6.8930
H	5.8290	9.5110	6.4470
C	5.6190	11.4930	6.6180
H	6.2600	11.7130	5.9800
C	4.9350	12.5030	7.2810
C	3.9790	12.1460	8.2210
H	3.5130	12.8120	8.6730
C	3.7060	10.8220	8.4990
H	3.0610	10.5970	9.1300
C	5.1990	13.9280	6.9980
C	6.5920	15.4560	5.8260
H	6.9350	15.9060	6.6140
H	5.8250	15.9510	5.4980
C	7.6470	15.3800	4.7740
H	7.2920	14.9160	3.9990
H	8.3990	14.8680	5.1110
C	8.1280	16.7630	4.3550
H	7.3920	17.2610	3.9920
H	8.8140	16.6750	3.6900
H	8.4810	17.2230	5.1190
