# Supplementary material for: COSMOSol: efficient solvent screening for polymer additives with open-source COSMO-SAC
Source: RSC Adv. 2026 Jul 21. Online ahead of print. doi: 10.1039/d6ra05129d (PMC13386427; doi:10.1039/d6ra05129d)
Supplement: RA-OLF-D6RA05129D-s001 [file RA-OLF-D6RA05129D-s001.zip › COSMOSol-main/parameters/XYZ/ODP.xyz]

100
# RDKit + optimized at: #p BVP86/TZVP opt scf=tight density=current scrf=cpcm
 C         5.797649975915     -4.664122239132     -0.735282754449
 C         6.377466060016     -3.809980272297      0.397784061461
 C         5.484686043193     -3.785633759786      1.646117973945
 C         6.068839248467     -3.006184272179      2.837806173081
 C         6.278876112735     -1.497569261062      2.614511717967
 C         4.982339029204     -0.710126745022      2.371886250516
 C         5.164718080413      0.816511231596      2.319492231679
 C         5.984571413156      1.321968486902      1.122656583323
 C         6.105813545664      2.857139931641      1.056727533567
 C         4.820168185177      3.629372208023      0.677130042332
 C         4.686776270982      3.986003030979     -0.816324851237
 C         4.523559933501      2.810624557894     -1.796646045399
 C         3.247384004204      1.967499065123     -1.614324081819
 C         1.916498373782      2.723428701279     -1.775495354050
 C         1.693200929618      3.327188948477     -3.171829328504
 C         0.321181976760      4.012226695020     -3.368023777310
 C        -0.770816307862      3.142368188266     -4.016350121417
 C        -1.190928974124      1.893100165903     -3.251169345879
 O        -1.714337948319      2.212098389797     -1.918853953399
 C        -3.040230069151      2.490932576615     -1.822663052407
 O        -3.815874937036      2.446872386123     -2.766916339287
 C        -3.413761145026      2.891351804548     -0.408996955198
 C        -4.823138887863      2.429155521858      0.009301509494
 C        -4.952064388201      0.929651070917      0.192111539559
 C        -4.346733033985      0.286298463617      1.279565527133
 C        -4.439158712480     -1.095377041339      1.491767973732
 C        -5.186052328754     -1.845418397620      0.543547146956
 O        -5.267795709040     -3.206756436234      0.771706279985
 C        -5.816136872619     -1.241622890822     -0.575377886496
 C        -5.675872495909      0.149586369601     -0.713213480157
 C        -6.627850100965     -2.056283992163     -1.615136914112
 C        -5.724279608886     -3.097951707054     -2.328344366249
 C        -7.201395180740     -1.152761553595     -2.727818063567
 C        -7.850297440838     -2.746731591181     -0.951607940594
 C        -3.761080794174     -1.757816750093      2.714001844081
 C        -3.013546374542     -0.726268328539      3.584573538423
 C        -2.714873329355     -2.802645180017      2.250963913664
 C        -4.822311273875     -2.432044978153      3.619296552810
 H         6.455233290494     -4.667129292351     -1.617309404300
 H         5.662189480184     -5.709228937567     -0.415381341045
 H         4.813852224995     -4.285324061893     -1.053976557191
 H         7.374819858606     -4.193258752210      0.676292130571
 H         6.537125300366     -2.782368011082      0.031753557538
 H         5.299977235831     -4.825755775581      1.967053004250
 H         4.495614120381     -3.376254406461      1.376383989951
 H         5.405588189672     -3.143476484701      3.709841565188
 H         7.035437146755     -3.461730073285      3.115865377627
 H         6.978016916934     -1.340772382750      1.776938629626
 H         6.780058754815     -1.080509425625      3.505832761378
 H         4.507918800692     -1.045372662990      1.433329070081
 H         4.268384706988     -0.955373863888      3.177992673239
 H         5.646709725421      1.157379493433      3.254107857128
 H         4.167530295098      1.287986020932      2.302649149661
 H         6.999678735787      0.894837242297      1.172095591205
 H         5.536975054248      0.936147685278      0.190963649337
 H         6.460375902084      3.207006119121      2.041623549558
 H         6.902663909694      3.126975358950      0.342093492803
 H         4.794747605757      4.575648134565      1.241739944203
 H         3.930983836390      3.068594689592      1.011160954614
 H         3.834421101458      4.676403692749     -0.936368181244
 H         5.579785128074      4.563456710390     -1.113463828137
 H         5.398866902578      2.144214690416     -1.719532453941
 H         4.552089646712      3.210824645252     -2.823944613512
 H         3.262418646591      1.493565484143     -0.618654986832
 H         3.272425039558      1.136516064853     -2.340921022326
 H         1.850225043388      3.531076752323     -1.026052963778
 H         1.094163655951      2.031157454262     -1.533523279248
 H         1.825793911108      2.540404308243     -3.936742792771
 H         2.487092291329      4.065582796270     -3.366262459014
 H         0.447033759554      4.896709369810     -4.012206997004
 H        -0.039760002816      4.397906142009     -2.399922451203
 H        -1.665356266137      3.756893782997     -4.205547819680
 H        -0.419821011304      2.798585130206     -5.004986621240
 H        -1.960049219463      1.338009003845     -3.803942716585
 H        -0.341412323015      1.228517627115     -3.052107326616
 H        -2.648146444573      2.525567515998      0.288184869308
 H        -3.365277542743      3.993685147272     -0.379603675419
 H        -5.548257490748      2.774282547008     -0.741850801552
 H        -5.072078251792      2.940847531391      0.952311892330
 H        -3.789889567124      0.894269792418      1.992753343934
 H        -5.829816190274     -3.612297052296      0.088676822123
 H        -6.147302756739      0.652428698243     -1.556359331731
 H        -5.269749606268     -3.844577057106     -1.660938989266
 H        -4.899212557874     -2.590148559576     -2.848593205401
 H        -6.312595282107     -3.649908276356     -3.076511187708
 H        -7.894109221814     -0.397461416130     -2.329674290147
 H        -7.762371632406     -1.776530709070     -3.438740355581
 H        -6.408834375689     -0.638493677138     -3.289830088021
 H        -8.431974443251     -3.284215361182     -1.715242551871
 H        -7.602234547974     -3.479077676575     -0.168573132612
 H        -8.505245421917     -1.995156731475     -0.487621917682
 H        -2.550207231367     -1.248804448243      4.434426059562
 H        -2.210140433818     -0.219011060279      3.029875634179
 H        -3.689359924614      0.038670236696      3.995144885152
 H        -2.225356581278     -3.251445932429      3.129501429605
 H        -1.935167709886     -2.323159269401      1.639465837581
 H        -3.171943292977     -3.606250791332      1.662579431215
 H        -5.373950682973     -3.215540851837      3.087464603001
 H        -5.543775953843     -1.687115426684      3.988532190367
 H        -4.329990519751     -2.886487838479      4.493373614168
