# Supplementary material for: COSMOSol: efficient solvent screening for polymer additives with open-source COSMO-SAC
Source: RSC Adv. 2026 Jul 21. Online ahead of print. doi: 10.1039/d6ra05129d (PMC13386427; doi:10.1039/d6ra05129d)
Supplement: RA-OLF-D6RA05129D-s001 [file RA-OLF-D6RA05129D-s001.zip › COSMOSol-main/parameters/XYZ/PPB.xyz]

25
# RDKit + optimized at: #p BVP86/TZVP opt=tight scf=tight density=current scrf=cpcm 
 C        -3.668927700926      1.066282854750      0.024177454960
 C        -3.468276173177     -0.334277062993      0.611623230705
 C        -2.439731670144     -1.174348660363     -0.126888338643
 O        -1.131145599017     -0.544724461956      0.040365185243
 C        -0.095456222354     -1.120046282884     -0.623912496416
 O        -0.226532282173     -2.108283317679     -1.341774623908
 C         1.192632805220     -0.422711438880     -0.380385518586
 C         2.346437079845     -0.898523950988     -1.028876740507
 C         3.580479257433     -0.286167588301     -0.834050541463
 C         3.678528256796      0.821502456691      0.025921634169
 C         2.534069512385      1.308944156537      0.679532028703
 C         1.305493810469      0.690455838996      0.475862142852
 O         4.858570924404      1.466538306295      0.266297988302
 H        -3.985722188383      1.011034447638     -1.028652924374
 H        -2.741982799575      1.655220538995      0.066729733024
 H        -4.441995415630      1.616916658988      0.578646437891
 H        -4.416872553358     -0.894543574630      0.577677144796
 H        -3.185463295127     -0.270165000060      1.674569239231
 H        -2.386024189683     -2.196526257705      0.275452182655
 H        -2.663495010387     -1.237795678106     -1.202533229533
 H         2.263027917459     -1.759726732532     -1.692638458884
 H         4.469938623612     -0.663171799944     -1.344264142761
 H         2.625792846674      2.169603773347      1.343014785620
 H         0.421271503523      1.070528194076      0.986078362722
 H         5.575382562114      1.033986580707     -0.234555535800
