# Supplementary material for: COSMOSol: efficient solvent screening for polymer additives with open-source COSMO-SAC
Source: RSC Adv. 2026 Jul 21. Online ahead of print. doi: 10.1039/d6ra05129d (PMC13386427; doi:10.1039/d6ra05129d)
Supplement: RA-OLF-D6RA05129D-s001 [file RA-OLF-D6RA05129D-s001.zip › COSMOSol-main/parameters/XYZ/PPB_PubChem_conf4.xyz]

25
# PPB, PubChem (conf 4)
O	2.08140	0.25260	-0.96330
O	1.68170	2.05940	0.39010
O	-4.04320	-0.70610	0.03330
C	2.76570	-1.69950	0.25880
C	3.19700	-0.35210	-0.29960
C	-0.10570	0.59690	-0.13440
C	1.61760	-1.56190	1.24240
C	1.27400	1.05280	-0.19330
C	-0.87670	0.85050	1.00010
C	-0.65810	-0.09440	-1.21260
C	-2.19990	0.41250	1.05650
C	-1.98130	-0.53210	-1.15640
C	-2.75220	-0.27880	-0.02180
H	2.45710	-2.36640	-0.55450
H	3.62370	-2.16370	0.75800
H	3.58510	0.30210	0.49000
H	3.99180	-0.48600	-1.04010
H	0.65140	-1.64280	0.74700
H	1.64700	-2.41430	1.93260
H	1.68580	-0.66300	1.86060
H	-0.46100	1.38430	1.85090
H	-0.08260	-0.29720	-2.11190
H	-2.78960	0.61520	1.94660
H	-2.40680	-1.06850	-2.00020
H	-4.42510	-0.44520	0.88910
