# Supplementary material for: COSMOSol: efficient solvent screening for polymer additives with open-source COSMO-SAC
Source: RSC Adv. 2026 Jul 21. Online ahead of print. doi: 10.1039/d6ra05129d (PMC13386427; doi:10.1039/d6ra05129d)
Supplement: RA-OLF-D6RA05129D-s001 [file RA-OLF-D6RA05129D-s001.zip › COSMOSol-main/src/cosmosol/solubility_descriptors.py]

"""Backend-agnostic solubility descriptor calculations.

:class:`SolubilityDescriptors` automates evaluation of thermodynamic
solubility descriptors for a single solute across many solvents, using
any :class:`~cosmosol.activity_model.ActivityModel` backend.

Typical workflow::

    sd = SolubilityDescriptors.from_cosmo(
        solute_id="Mysolute",
        solute_sigma_dir="path/to/solute/profiles",
        solvent_ids=["S1", "S2"],
        solvent_sigma_dir="path/to/solvent/profiles",
    )
    sd.set_melting_point(Tm=450.0, Hf=25000.0)
    sd.descriptor_SLE(temperature=298.15)
    print(sd.results_df)

To use HANNA instead, build the predictor once and pass SMILES::

    from cosmosol._hanna import HANNA_Predictor
    predictor = HANNA_Predictor()
    sd = SolubilityDescriptors.from_hanna(
        predictor=predictor,
        solute_id="Mysolute",
        solute_smiles="...",
        solvent_ids=[...],
        solvents_df=df_with_SMILES_column,
    )
"""

from __future__ import annotations

import itertools
from typing import Sequence

import numpy as np
import pandas as pd

from . import thermodynamics as thermo
from .activity_model import (
    ActivityModel,
    CosmoActivityModel,
    ModelFactory,
    build_cosmo_db,
    make_cosmo_factory,
    make_hanna_factory,
)


class SolubilityDescriptors:
    """Compute and tabulate solubility descriptors with any activity model.

    Parameters
    ----------
    solute_id : str
        Solute identifier.
    solvent_ids : str or sequence of str
        Solvent identifier(s).
    model_factory : ModelFactory
        Callable ``(components) -> ActivityModel`` producing a per-pair model.
    solvents_df : pandas.DataFrame or None
        Optional metadata. If a ``'Class'`` column is present, it is
        copied into ``results_df`` as ``'Solvent_class'``.
    model_config : dict or None
        Backend configuration describing the activity model in use, e.g.
        ``{"backend": "cosmo", "contributions": ("comb", "resid")}``. Stored
        on ``self.model_config`` for introspection/reporting; defaults to an
        empty dict when a bare *model_factory* is supplied.
    """

    def __init__(
        self,
        solute_id: str,
        solvent_ids,
        model_factory: ModelFactory,
        solvents_df: pd.DataFrame | None = None,
        model_config: dict | None = None,
    ):
        self.solute_id = solute_id
        if isinstance(solvent_ids, str):
            solvent_ids = [solvent_ids]
        self.solvents = list(solvent_ids)
        self.model_factory = model_factory
        self.model_config = dict(model_config) if model_config else {}

        pairs = list(itertools.product([solute_id], self.solvents))
        self.results_df = pd.DataFrame(pairs, columns=["Solute", "Solvent"])

        if solvents_df is not None:
            self.solvents_df = solvents_df
            if "Class" in solvents_df.columns:
                self.results_df["Solvent_class"] = self.results_df["Solvent"].map(
                    solvents_df.set_index("Name")["Class"]
                )

    # ------------------------------------------------------------------ helpers

    def _model_for(self, solvent_id: str) -> ActivityModel:
        return self.model_factory([self.solute_id, solvent_id])

    def _iter_pair_models(self):
        for i, row in self.results_df.iterrows():
            yield i, row["Solvent"], self._model_for(row["Solvent"])

    # ------------------------------------------------------------------ alt constructors

    @classmethod
    def from_cosmo(
        cls,
        solute_id: str,
        solute_sigma_dir,
        solvent_ids,
        solvent_sigma_dir,
        solvents_df: pd.DataFrame | None = None,
        contributions: Sequence[str] = ("comb", "resid"),
    ) -> "SolubilityDescriptors":
        """Build a COSMO-SAC-backed instance.

        Validates ``.sigma`` files for the solute and every solvent and
        loads them into a :class:`cCOSMO.DirectImport` database.
        """
        if isinstance(solvent_ids, str):
            solvent_ids = [solvent_ids]
        db = build_cosmo_db(solute_id, solute_sigma_dir, solvent_ids, solvent_sigma_dir)
        factory = make_cosmo_factory(db, contributions)
        config = {"backend": "cosmo", "contributions": tuple(contributions)}
        return cls(solute_id, solvent_ids, factory, solvents_df=solvents_df, model_config=config)

    @classmethod
    def from_hanna(
        cls,
        predictor,
        solute_id: str,
        solute_smiles: str,
        solvent_ids,
        solvents_df: pd.DataFrame,
    ) -> "SolubilityDescriptors":
        """Build a HANNA-backed instance.

        *solvents_df* must contain ``Name`` and ``SMILES`` columns.
        """
        if "SMILES" not in solvents_df.columns:
            raise ValueError("solvents_df must contain a 'SMILES' column for HANNA backend.")
        if "Name" not in solvents_df.columns:
            raise ValueError("solvents_df must contain a 'Name' column.")

        if isinstance(solvent_ids, str):
            solvent_ids = [solvent_ids]

        smiles_map = {solute_id: solute_smiles}
        name_to_smiles = dict(zip(solvents_df["Name"], solvents_df["SMILES"]))
        for sid in solvent_ids:
            if sid not in name_to_smiles:
                raise ValueError(f"Solvent {sid!r} not found in solvents_df['Name']")
            smiles_map[sid] = name_to_smiles[sid]

        factory = make_hanna_factory(predictor, smiles_map)
        config = {"backend": "hanna"}
        return cls(solute_id, solvent_ids, factory, solvents_df=solvents_df, model_config=config)

    # ------------------------------------------------------------------ table utils

    def sort_by_descriptor(self, descriptor_name: str, ascending: bool = False) -> None:
        self.results_df.sort_values(by=descriptor_name, ascending=ascending, inplace=True)

    def clean_results(self) -> None:
        """Drop everything but ``Solute``/``Solvent``/``Solvent_class``."""
        keep = ["Solute", "Solvent", "Solvent_class"]
        self.results_df.drop(
            self.results_df.columns.difference(keep), axis=1, inplace=True
        )

    # ------------------------------------------------------------------ melting point

    def set_melting_point(self, Tm: float, Hf: float, delta_Cp=None) -> None:
        """Set fusion properties of the pure crystalline solute.

        *delta_Cp* may be a number, a callable ``delta_Cp(T)``, or a
        string expression in ``T``/``np``.
        """
        self.Tm = Tm
        self.Hf = Hf
        if delta_Cp is None:
            self.delta_Cp = None
        elif isinstance(delta_Cp, str):
            expr = delta_Cp
            self.delta_Cp = lambda T: eval(expr, {"T": T, "np": np})
        elif callable(delta_Cp):
            self.delta_Cp = delta_Cp
        elif isinstance(delta_Cp, (int, float)):
            value = float(delta_Cp)
            self.delta_Cp = lambda T: value
        else:
            raise ValueError("delta_Cp must be a string, callable, or numeric value")

    def _require_fusion(self) -> None:
        if not hasattr(self, "Tm") or not hasattr(self, "Hf"):
            raise ValueError("Melting point and enthalpy of fusion not set")

    # ------------------------------------------------------------------ descriptors

    def descriptor_lngamma(self, x_solute: float, temperature: float) -> None:
        x_arr = np.array([x_solute, 1.0 - x_solute])
        col = f"lngamma_{temperature}K_{x_solute}"
        self.results_df[col] = np.nan
        for i, _, model in self._iter_pair_models():
            self.results_df.loc[i, col] = model.ln_gamma(temperature, x_arr)[0]

    def descriptor_lngamma_contributions(self, x_solute: float, temperature: float) -> None:
        """Per-contribution ln(gamma). Requires a COSMO backend."""
        x_arr = np.array([x_solute, 1.0 - x_solute])
        # Probe the first model to learn contribution keys.
        probe = self._model_for(self.solvents[0])
        if not isinstance(probe, CosmoActivityModel):
            raise NotImplementedError(
                "descriptor_lngamma_contributions requires a CosmoActivityModel "
                "backend (HANNA cannot split ln(gamma) by contribution)."
            )
        for contribution in probe.contributions:
            col = f"lngamma_{contribution}_{temperature}K_{x_solute}"
            self.results_df[col] = np.nan
        for i, _, model in self._iter_pair_models():
            assert isinstance(model, CosmoActivityModel)
            split = model.ln_gamma_split(temperature, x_arr)
            for contribution, lg in split.items():
                col = f"lngamma_{contribution}_{temperature}K_{x_solute}"
                self.results_df.loc[i, col] = lg[0]

    def descriptor_SLE(self, temperature: float, save_lngamma_SLE: bool = True) -> None:
        self._require_fusion()
        x_col = f"x_SLE_{temperature}K"
        lg_col = f"lngamma_SLE_{temperature}K"
        self.results_df[x_col] = np.nan
        if save_lngamma_SLE:
            self.results_df[lg_col] = np.nan
        for i, _, model in self._iter_pair_models():
            x_SLE, lg_SLE = thermo.calculate_SLE(
                model, temperature, self.Hf, self.Tm, delta_Cp=getattr(self, "delta_Cp", None)
            )
            self.results_df.loc[i, x_col] = x_SLE
            if save_lngamma_SLE:
                self.results_df.loc[i, lg_col] = lg_SLE[0]

    def descriptor_SLE_ideal(self, temperature: float) -> None:
        self._require_fusion()
        col = f"x_SLE_ideal_{temperature}K"
        x_ideal = thermo.calculate_SLE_ideal(
            T=temperature, Hf=self.Hf, Tm=self.Tm, delta_Cp=getattr(self, "delta_Cp", None)
        )
        self.results_df[col] = x_ideal

    def descriptor_gmix(self, x_solute: float, temperature: float) -> None:
        x_arr = np.array([x_solute, 1.0 - x_solute])
        col = f"g_mix_{temperature}K_{x_solute}"
        self.results_df[col] = np.nan
        for i, _, model in self._iter_pair_models():
            self.results_df.loc[i, col] = thermo.g_mix(model, temperature, x_arr)

    def descriptor_hmix(self, x_solute: float, temperature: float) -> None:
        x_arr = np.array([x_solute, 1.0 - x_solute])
        col = f"h_mix_{temperature}K_{x_solute}"
        self.results_df[col] = np.nan
        for i, _, model in self._iter_pair_models():
            self.results_df.loc[i, col] = thermo.h_excess(model, temperature, x_arr)

    def descriptor_s_excess(self, x_solute: float, temperature: float) -> None:
        x_arr = np.array([x_solute, 1.0 - x_solute])
        col = f"s_excess_{temperature}K_{x_solute}"
        self.results_df[col] = np.nan
        for i, _, model in self._iter_pair_models():
            self.results_df.loc[i, col] = thermo.s_excess(model, temperature, x_arr)

    def descriptor_LLE_existence(self, temperature: float) -> None:
        col = f"LLE_existence_{temperature}K"
        self.results_df[col] = None
        for i, _, model in self._iter_pair_models():
            self.results_df.loc[i, col] = thermo.check_LLE(model, temperature)

    def descriptor_h_excess_parmol(self, x_solute: float, temperature: float) -> None:
        x_arr = np.array([x_solute, 1.0 - x_solute])
        col = f"h_excess_parmol_{temperature}K_{x_solute}"
        self.results_df[col] = np.nan
        for i, _, model in self._iter_pair_models():
            self.results_df.loc[i, col] = thermo.h_excess_parmol(model, temperature, x_arr)[0]

    def descriptor_s_excess_parmol(self, x_solute: float, temperature: float) -> None:
        x_arr = np.array([x_solute, 1.0 - x_solute])
        col = f"s_excess_parmol_{temperature}K_{x_solute}"
        self.results_df[col] = np.nan
        for i, _, model in self._iter_pair_models():
            self.results_df.loc[i, col] = thermo.s_excess_parmol(model, temperature, x_arr)[0]

    def descriptor_g_excess_parmol(self, x_solute: float, temperature: float) -> None:
        x_arr = np.array([x_solute, 1.0 - x_solute])
        col = f"g_excess_parmol_{temperature}K_{x_solute}"
        self.results_df[col] = np.nan
        for i, _, model in self._iter_pair_models():
            self.results_df.loc[i, col] = thermo.g_excess_parmol(model, temperature, x_arr)[0]

    # ------------------------------------------------------------------ scans

    def evaluate_lngamma(
        self,
        temperature: float,
        xrange: tuple[float, float],
        npoints: int,
        scale: str = "linear",
    ):
        if scale == "linear":
            x_values = np.linspace(xrange[0], xrange[1], npoints)
        elif scale == "log":
            x_values = np.logspace(np.log10(xrange[0]), np.log10(xrange[1]), npoints)
        else:
            raise ValueError("scale must be 'linear' or 'log'")

        ln_solute = np.nan * np.ones((npoints, len(self.solvents)))
        ln_solvent = ln_solute.copy()
        # Build per-pair models once outside the inner x-loop.
        pair_models = [self._model_for(s) for s in self.solvents]
        for j, x_solute in enumerate(x_values):
            x_arr = np.array([x_solute, 1.0 - x_solute])
            for i, model in enumerate(pair_models):
                lg = model.ln_gamma(temperature, x_arr)
                ln_solute[j, i] = lg[0]
                ln_solvent[j, i] = lg[1]
        return x_values, ln_solute, ln_solvent

    def evaluate_x_SLE_vs_T(
        self,
        T_arr,
        save_lngamma_SLE: bool = False,
        evaluate_H_excess_at_SLE: bool = False,
    ):
        self._require_fusion()
        n_T = len(T_arr)
        n_S = len(self.solvents)
        x_SLE_values = np.nan * np.ones((n_T, n_S))
        lg_values = np.nan * np.ones((n_T, n_S)) if save_lngamma_SLE else None
        he_values = np.nan * np.ones((n_T, n_S)) if evaluate_H_excess_at_SLE else None

        pair_models = [self._model_for(s) for s in self.solvents]
        for j, T in enumerate(T_arr):
            for i, model in enumerate(pair_models):
                x_SLE, lg_SLE = thermo.calculate_SLE(
                    model, T, self.Hf, self.Tm, delta_Cp=getattr(self, "delta_Cp", None)
                )
                x_SLE_values[j, i] = x_SLE
                if save_lngamma_SLE:
                    lg_values[j, i] = lg_SLE[0]
                if evaluate_H_excess_at_SLE:
                    he = thermo.h_excess_parmol(model, T, np.array([x_SLE, 1 - x_SLE]))
                    he_values[j, i] = he[0]

        results = [pd.DataFrame(x_SLE_values, columns=self.solvents, index=T_arr)]
        if save_lngamma_SLE:
            results.append(pd.DataFrame(lg_values, columns=self.solvents, index=T_arr))
        if evaluate_H_excess_at_SLE:
            results.append(pd.DataFrame(he_values, columns=self.solvents, index=T_arr))
        return tuple(results) if len(results) > 1 else results[0]

    def evaluate_at_SLE(self, descriptor: str, SLE_column: str, temperature: float) -> None:
        """Evaluate a descriptor at the SLE composition stored in *SLE_column*.

        Supported *descriptor* values: ``'lngamma'``, ``'gmix'``, ``'hmix'``,
        ``'s_excess'``, ``'h_excess_parmol'``, ``'s_excess_parmol'``,
        ``'g_excess_parmol'``, ``'g_mix'``, ``'h_excess'``,
        ``'lngamma_contributions'`` (COSMO only).
        """
        scalar_funcs = {
            "lngamma": lambda m, T, x: m.ln_gamma(T, x)[0],
            "gmix": lambda m, T, x: thermo.g_mix(m, T, x),
            "g_mix": lambda m, T, x: thermo.g_mix(m, T, x),
            "hmix": lambda m, T, x: thermo.h_excess(m, T, x),
            "h_excess": lambda m, T, x: thermo.h_excess(m, T, x),
            "s_excess": lambda m, T, x: thermo.s_excess(m, T, x),
            "h_excess_parmol": lambda m, T, x: thermo.h_excess_parmol(m, T, x)[0],
            "s_excess_parmol": lambda m, T, x: thermo.s_excess_parmol(m, T, x)[0],
            "g_excess_parmol": lambda m, T, x: thermo.g_excess_parmol(m, T, x)[0],
        }

        if SLE_column not in self.results_df.columns:
            raise ValueError(f"Column {SLE_column} not found in results DataFrame")

        if descriptor == "lngamma_contributions":
            probe = self._model_for(self.solvents[0])
            if not isinstance(probe, CosmoActivityModel):
                raise NotImplementedError(
                    "lngamma_contributions requires a CosmoActivityModel backend."
                )
            for c in probe.contributions:
                self.results_df[f"lngamma_contributions_{c}_{temperature}K"] = np.nan
            for i, _, model in self._iter_pair_models():
                x_solute = self.results_df.loc[i, SLE_column]
                if pd.isna(x_solute):
                    continue
                assert isinstance(model, CosmoActivityModel)
                split = model.ln_gamma_split(temperature, np.array([x_solute, 1 - x_solute]))
                for c, lg in split.items():
                    self.results_df.loc[i, f"lngamma_contributions_{c}_{temperature}K"] = lg[0]
            return

        if descriptor not in scalar_funcs:
            raise ValueError(
                f"Unsupported descriptor: {descriptor}. "
                f"Supported: {list(scalar_funcs.keys()) + ['lngamma_contributions']}"
            )

        result_col = f"{descriptor}_at_{SLE_column}"
        self.results_df[result_col] = np.nan
        func = scalar_funcs[descriptor]
        for i, _, model in self._iter_pair_models():
            x_solute = self.results_df.loc[i, SLE_column]
            if pd.isna(x_solute):
                continue
            x_arr = np.array([x_solute, 1 - x_solute])
            self.results_df.loc[i, result_col] = func(model, temperature, x_arr)
