# Supplementary material for: COSMOSol: efficient solvent screening for polymer additives with open-source COSMO-SAC
Source: RSC Adv. 2026 Jul 21. Online ahead of print. doi: 10.1039/d6ra05129d (PMC13386427; doi:10.1039/d6ra05129d)
Supplement: RA-OLF-D6RA05129D-s001 [file RA-OLF-D6RA05129D-s001.zip › COSMOSol-main/src/cosmosol/__init__.py]

"""COSMOSOL - Solubility descriptors with pluggable activity-coefficient models.

The package centres on a small abstraction layer:

:mod:`cosmosol.activity_model`
    :class:`ActivityModel` protocol plus concrete backends
    :class:`CosmoActivityModel` (COSMO-SAC) and :class:`HannaActivityModel`
    (machine-learning model; requires ``cosmosol[hanna]``).

:mod:`cosmosol.thermodynamics`
    Backend-agnostic thermodynamic functions -- activity coefficients,
    excess properties, SLE/LLE algorithms -- that operate on any
    :class:`ActivityModel`.

:mod:`cosmosol.solubility_descriptors`
    High-level :class:`SolubilityDescriptors` class that automates
    descriptor evaluation across many solvents for a single solute.

Quick start with COSMO-SAC::

    import cosmosol
    sd = cosmosol.SolubilityDescriptors.from_cosmo(
        solute_id="Mysolute",
        solute_sigma_dir="profiles/solutes",
        solvent_ids=["Solvent1", "Solvent2"],
        solvent_sigma_dir="profiles/solvents",
    )
    sd.set_melting_point(Tm=450.0, Hf=25000.0)
    sd.descriptor_SLE(temperature=298.15)

With HANNA (requires ``pip install cosmosol[hanna]``)::

    from cosmosol._hanna import HANNA_Predictor
    predictor = HANNA_Predictor()
    sd = cosmosol.SolubilityDescriptors.from_hanna(
        predictor=predictor,
        solute_id="Mysolute",
        solute_smiles="...",
        solvent_ids=["Solvent1", "Solvent2"],
        solvents_df=df_with_SMILES_column,
    )
"""

# Modern, backend-agnostic API
from . import thermodynamics
from .activity_model import (
    ActivityModel,
    CosmoActivityModel,
    HannaActivityModel,
    ModelFactory,
    build_cosmo_db,
    make_cosmo_factory,
    make_hanna_factory,
)
from .solubility_descriptors import SolubilityDescriptors

__version__ = "0.2.0"
__author__ = "Adam Bouz"
__description__ = "Solubility Extension for cCOSMO (COSMO-SAC) Thermodynamic Model"

__all__ = [
    "SolubilityDescriptors",
    "ActivityModel",
    "CosmoActivityModel",
    "HannaActivityModel",
    "ModelFactory",
    "make_cosmo_factory",
    "make_hanna_factory",
    "build_cosmo_db",
    "thermodynamics",
]
