# Supplementary material for: COSMOSol: efficient solvent screening for polymer additives with open-source COSMO-SAC
Source: RSC Adv. 2026 Jul 21. Online ahead of print. doi: 10.1039/d6ra05129d (PMC13386427; doi:10.1039/d6ra05129d)
Supplement: RA-OLF-D6RA05129D-s001 [file RA-OLF-D6RA05129D-s001.zip › COSMOSol-main/src/cosmosol/activity_model.py]

"""Activity-coefficient model abstraction.

Provides a backend-agnostic :class:`ActivityModel` protocol so that
thermodynamic functions and descriptor classes can compute properties
without knowing whether ln(gamma) comes from COSMO-SAC, HANNA, or any
other source.

A model instance is **bound to a fixed ordered list of components** at
construction. Callers obtain per-pair instances from a
:data:`ModelFactory` -- any ``Callable[[Sequence[str]], ActivityModel]``.

Backend-specific configuration (e.g. COSMO-SAC ``contributions``) lives
inside the backend class.
"""

from __future__ import annotations

from typing import Callable, Protocol, Sequence, runtime_checkable

import numpy as np

import cCOSMO


# ---------------------------------------------------------------------------
# Protocol
# ---------------------------------------------------------------------------

@runtime_checkable
class ActivityModel(Protocol):
    """Per-pair activity-coefficient model.

    Bound to a fixed component ordering at construction; :meth:`ln_gamma`
    accepts only ``(T, x)``.
    """

    components: Sequence[str]

    def ln_gamma(self, T: float, x: np.ndarray) -> np.ndarray:
        """Return ln(gamma) for each component at composition *x*, temperature *T*."""
        ...


ModelFactory = Callable[[Sequence[str]], ActivityModel]
"""Callable that builds an :class:`ActivityModel` for a given component list."""


# ---------------------------------------------------------------------------
# COSMO-SAC backend 
# ---------------------------------------------------------------------------

_VALID_COSMO_CONTRIBUTIONS = frozenset({"comb", "resid", "disp"})


def _check_contributions(contributions: Sequence[str]) -> None:
    for c in contributions:
        if c not in _VALID_COSMO_CONTRIBUTIONS:
            raise ValueError(
                f"Invalid contribution {c!r}. Valid options are {set(_VALID_COSMO_CONTRIBUTIONS)}."
            )


class CosmoActivityModel:
    """COSMO-SAC (COSMO3) backend.

    Parameters
    ----------
    db : cCOSMO.DirectImport
        Pre-loaded sigma-profile database containing all *components*.
    components : sequence of str
        Component identifiers (must already be loaded in *db*).
    contributions : sequence of str
        Active COSMO-SAC contributions (``"comb"``, ``"resid"``, ``"disp"``).
        Default ``("comb", "resid")``.
    """

    def __init__(
        self,
        db,
        components: Sequence[str],
        contributions: Sequence[str] = ("comb", "resid"),
    ):
        _check_contributions(contributions)
        self.db = db
        self.components = list(components)
        self.contributions = tuple(contributions)
        self._cosmo = cCOSMO.COSMO3(list(components), db)

    def ln_gamma(self, T: float, x: np.ndarray) -> np.ndarray:
        x = np.asarray(x, dtype=float)
        result = np.zeros_like(x)
        if "comb" in self.contributions:
            result = result + self._cosmo.get_lngamma_comb(np.nan, x)
        if "resid" in self.contributions:
            result = result + self._cosmo.get_lngamma_resid(T, x)
        if "disp" in self.contributions:
            d = self._cosmo.get_lngamma_disp(x)
            result = result + np.nan_to_num(d, nan=0.0)
        return result

    def ln_gamma_split(self, T: float, x: np.ndarray) -> dict[str, np.ndarray]:
        """ln(gamma) broken down by contribution. COSMO-specific.

        Returns a dict keyed by contribution name (``"comb"``, ``"resid"``,
        ``"disp"``) -> ln(gamma) array.
        """
        x = np.asarray(x, dtype=float)
        out: dict[str, np.ndarray] = {}
        if "comb" in self.contributions:
            out["comb"] = np.asarray(self._cosmo.get_lngamma_comb(np.nan, x))
        if "resid" in self.contributions:
            out["resid"] = np.asarray(self._cosmo.get_lngamma_resid(T, x))
        if "disp" in self.contributions:
            d = np.asarray(self._cosmo.get_lngamma_disp(x))
            out["disp"] = np.nan_to_num(d, nan=0.0)
        return out


def make_cosmo_factory(
    db, contributions: Sequence[str] = ("comb", "resid")
) -> ModelFactory:
    """Return a factory that builds :class:`CosmoActivityModel` per pair."""
    contribs = tuple(contributions)
    return lambda components: CosmoActivityModel(db, components, contribs)


def build_cosmo_db(solute_id, solute_sigma_dir, solvent_ids, solvent_sigma_dir):
    """Validate ``.sigma`` files and return a populated ``cCOSMO.DirectImport``.

    Raises :class:`FileNotFoundError` if any required profile is missing.
    """
    from pathlib import Path

    solute_sigma_dir = Path(solute_sigma_dir)
    solvent_sigma_dir = Path(solvent_sigma_dir)

    f = solute_sigma_dir / f"{solute_id}.sigma"
    if not f.exists():
        raise FileNotFoundError(f"solute sigma profile not found: {f}")
    for sid in solvent_ids:
        f = solvent_sigma_dir / f"{sid}.sigma"
        if not f.exists():
            raise FileNotFoundError(f"Solvent sigma profile not found: {f}")

    db = cCOSMO.DirectImport()
    db.add_profile(solute_id, str(solute_sigma_dir))
    for sid in solvent_ids:
        db.add_profile(sid, str(solvent_sigma_dir))
    return db


# ---------------------------------------------------------------------------
# HANNA backend
# ---------------------------------------------------------------------------

class HannaActivityModel:
    """HANNA activity-coefficient backend.

    Parameters
    ----------
    predictor : HANNA_Predictor
        Loaded HANNA predictor (typically shared across all pairs).
    components : sequence of str
        Component identifiers used to look up SMILES in *smiles_map*.
    smiles_map : dict[str, str]
        Mapping from component identifier to SMILES string.
    """

    def __init__(self, predictor, components: Sequence[str], smiles_map: dict[str, str]):
        self.predictor = predictor
        self.components = list(components)
        try:
            self._smiles = [smiles_map[c] for c in components]
        except KeyError as e:
            raise KeyError(f"No SMILES provided for component {e.args[0]!r}")
        
    def ln_gamma(self, T: float, x: np.ndarray) -> np.ndarray:
        x = np.asarray(x, dtype=float)
        ln_gammas, _ = self.predictor.predict(
            smiles_list=self._smiles,
            molar_fractions=[x.tolist()],
            temperature=float(T),
            verbose=False,
        )
        return np.asarray(ln_gammas[0])


def make_hanna_factory(predictor, smiles_map: dict[str, str]) -> ModelFactory:
    """Return a factory that builds :class:`HannaActivityModel` per pair.

    All pairs share *predictor*, so HANNA weights load once.
    """
    return lambda components: HannaActivityModel(predictor, components, smiles_map)
