# Supplementary material for: COSMOSol: efficient solvent screening for polymer additives with open-source COSMO-SAC
Source: RSC Adv. 2026 Jul 21. Online ahead of print. doi: 10.1039/d6ra05129d (PMC13386427; doi:10.1039/d6ra05129d)
Supplement: RA-OLF-D6RA05129D-s001 [file RA-OLF-D6RA05129D-s001.zip › COSMOSol-main/src/cosmosol/thermodynamics.py]

"""Backend-agnostic thermodynamic property calculations.

Every function in this module takes an :class:`~cosmosol.activity_model.ActivityModel`
instance (bound to a fixed component list) and returns the requested property.
There is **no** ``contributions`` keyword: backend-specific configuration
lives inside the model itself.

Properties provided:

* Activity coefficients and excess Gibbs energy (``ln_gamma``, ``g_excess``).
* Excess enthalpy and entropy (``h_excess``, ``s_excess``) via numerical
  temperature derivative of :math:`G^E`.
* Partial molar excess properties.
* Composition derivatives of :math:`\\Delta G_{\\mathrm{mix}}` (``G11``, ``G111``, ``G1111``).
* SLE algorithms: :func:`calculate_SLE`, :func:`calculate_SLE_ideal`.
* LLE existence check: :func:`check_LLE`.
* Root-finding helpers: :func:`bisection`, :func:`newton_raphson`.

Constants
---------
RGAS : float
    Universal gas constant, 8.314 J/(mol K).
DEFAULT_TEMPERATURE_DERIVATIVE_STEP : float
    Relative step size for numerical temperature derivatives (``1e-5``).
"""

from __future__ import annotations

import numpy as np

from .activity_model import ActivityModel

RGAS = 8.314
DEFAULT_TEMPERATURE_DERIVATIVE_STEP = 1e-5

SOLVERS_VERBOSE = False


# ---------------------------------------------------------------------------
# Excess properties
# ---------------------------------------------------------------------------

def ln_gamma(model: ActivityModel, T: float, z: np.ndarray) -> np.ndarray:
    """Total ln(gamma); thin pass-through to ``model.ln_gamma``."""
    return model.ln_gamma(T, z)


def g_excess(model: ActivityModel, T: float, z: np.ndarray) -> float:
    """Molar excess Gibbs energy in J/mol.

    .. math::

        G^E = R T \\sum_i z_i \\ln \\gamma_i
    """
    return float(np.sum(z * model.ln_gamma(T, z)) * RGAS * T)


def dln_gamma_dT(
    model: ActivityModel,
    T: float,
    z: np.ndarray,
    h: float = DEFAULT_TEMPERATURE_DERIVATIVE_STEP,
) -> np.ndarray:
    """d ln(gamma)/dT via central finite difference."""
    h_T = h * T
    return (model.ln_gamma(T + h_T, z) - model.ln_gamma(T - h_T, z)) / (2 * h_T)


def dg_excess_dT(
    model: ActivityModel,
    T: float,
    z: np.ndarray,
    h: float = DEFAULT_TEMPERATURE_DERIVATIVE_STEP,
) -> float:
    h_T = h * T
    return (g_excess(model, T + h_T, z) - g_excess(model, T - h_T, z)) / (2 * h_T)


def s_excess(
    model: ActivityModel,
    T: float,
    z: np.ndarray,
    h: float = DEFAULT_TEMPERATURE_DERIVATIVE_STEP,
) -> float:
    """Molar excess entropy in J/(mol K).

    :math:`S^E = -\\partial G^E / \\partial T`.
    """
    return -dg_excess_dT(model, T, z, h)


def h_excess(
    model: ActivityModel,
    T: float,
    z: np.ndarray,
    h: float = DEFAULT_TEMPERATURE_DERIVATIVE_STEP,
) -> float:
    """Molar excess enthalpy in J/mol via Gibbs-Helmholtz.

    :math:`H^E = -T^2 \\partial (G^E / T) / \\partial T`.
    """
    h_T = h * T
    return -T ** 2 * (
        (g_excess(model, T + h_T, z) / (T + h_T) - g_excess(model, T - h_T, z) / (T - h_T))
        / (2 * h_T)
    )


def g_excess_parmol(model: ActivityModel, T: float, z: np.ndarray) -> np.ndarray:
    """Partial molar excess Gibbs energy in J/mol for each component.

    :math:`\\bar{G}_i^E = R T \\ln \\gamma_i`.
    """
    return RGAS * T * model.ln_gamma(T, z)


def h_excess_parmol(
    model: ActivityModel,
    T: float,
    z: np.ndarray,
    h: float = DEFAULT_TEMPERATURE_DERIVATIVE_STEP,
) -> np.ndarray:
    """Partial molar excess enthalpy in J/mol for each component.

    :math:`\\bar{H}_i^E = -R T^2 \\partial \\ln \\gamma_i / \\partial T`.
    """
    return -RGAS * T ** 2 * dln_gamma_dT(model, T, z, h)


def s_excess_parmol(
    model: ActivityModel,
    T: float,
    z: np.ndarray,
    h: float = DEFAULT_TEMPERATURE_DERIVATIVE_STEP,
) -> np.ndarray:
    """Partial molar excess entropy in J/(mol K) for each component."""
    dlg = dln_gamma_dT(model, T, z, h)
    lg = model.ln_gamma(T, z)
    return -RGAS * (T * dlg + lg)


def s_ideal(z: np.ndarray) -> float:
    """Ideal entropy of mixing, :math:`S^{\\mathrm{id}} = -R \\sum_i z_i \\ln z_i`."""
    s = 0.0
    for zi in z:
        if zi == 0.0:
            continue
        s += zi * np.log(zi)
    return -RGAS * s


def g_mix(model: ActivityModel, T: float, z: np.ndarray) -> float:
    """Molar Gibbs energy of mixing, :math:`G^E - T S^{\\mathrm{id}}`, in J/mol."""
    return g_excess(model, T, z) - T * s_ideal(z)


# ---------------------------------------------------------------------------
# Composition derivatives of g_mix
# ---------------------------------------------------------------------------

def xH(x: float, h: float) -> np.ndarray:
    """Return ``[x + h, 1 - x - h]``."""
    return np.array([x + h, 1.0 - x - h])


def G11(model: ActivityModel, T: float, z: np.ndarray, h: float = 1e-5) -> float:
    """Second composition derivative of :math:`\\Delta G_{\\mathrm{mix}}` in J/mol.

    Negative values indicate thermodynamic instability (possible LLE).
    """
    gm_plus = g_mix(model, T, xH(z[0], h))
    gm_minus = g_mix(model, T, xH(z[0], -h))
    gm_0 = g_mix(model, T, z)
    return (gm_plus - 2 * gm_0 + gm_minus) / h ** 2


def G111(model: ActivityModel, T: float, z: np.ndarray, h: float = 0.001) -> float:
    """Third composition derivative of :math:`\\Delta G_{\\mathrm{mix}}` (5-point stencil)."""
    gm_p2 = g_mix(model, T, xH(z[0], 2 * h))
    gm_p1 = g_mix(model, T, xH(z[0], h))
    gm_m1 = g_mix(model, T, xH(z[0], -h))
    gm_m2 = g_mix(model, T, xH(z[0], -2 * h))
    return (gm_p2 - 2 * gm_p1 + 2 * gm_m1 - gm_m2) / (2 * h ** 3)


def G111_richardson(model: ActivityModel, T: float, z: np.ndarray, h_init: float = 0.001) -> float:
    """G111 with Richardson extrapolation (cancels leading O(h^2) error)."""
    g1 = G111(model, T, z, h=h_init)
    g2 = G111(model, T, z, h=h_init / 2)
    return (8 * g2 - g1) / 7


def G1111(model: ActivityModel, T: float, z: np.ndarray, h: float = 1e-3) -> float:
    """Fourth composition derivative of :math:`\\Delta G_{\\mathrm{mix}}` (5-point stencil)."""
    gm_p2 = g_mix(model, T, xH(z[0], 2 * h))
    gm_p1 = g_mix(model, T, xH(z[0], h))
    gm_0 = g_mix(model, T, z)
    gm_m1 = g_mix(model, T, xH(z[0], -h))
    gm_m2 = g_mix(model, T, xH(z[0], -2 * h))
    return (gm_p2 - 4 * gm_p1 + 6 * gm_0 - 4 * gm_m1 + gm_m2) / h ** 4


# ---------------------------------------------------------------------------
# Root finders
# ---------------------------------------------------------------------------

def bisection(func, a, b, tol=1e-8, n_steps=None):
    """Bisection root finder. ``func(a) * func(b) < 0`` required."""
    if func(a) * func(b) > 0:
        raise ValueError("Function does not change sign in the interval.")
    i = 0
    while True:
        c = (a + b) / 2.0
        fc = func(c)
        i += 1
        if n_steps is not None and i >= n_steps:
            return c
        if abs(fc) <= tol:
            if SOLVERS_VERBOSE:
                print(f"Bisection converged in {i} iterations, x = {c}, tol = {fc}")
            return c
        if func(a) * fc < 0:
            b = c
        else:
            a = c
        if i >= 1000:
            raise ValueError("Bisection: Maximum (1000) iterations reached.")


def newton_raphson(func, dfunc, x0, tol=1e-8, max_iter=1000):
    """Newton-Raphson root finder."""
    x = x0
    for i in range(max_iter):
        fx = func(x)
        dfx = dfunc(x)
        if abs(fx) < tol:
            if SOLVERS_VERBOSE:
                print(f"Newton converged in {i} iterations, x = {x}, tol = {fx}")
            return x
        x = x - fx / dfx
    raise ValueError("Maximum iterations reached. No solution found.")


# ---------------------------------------------------------------------------
# Phase-equilibrium algorithms
# ---------------------------------------------------------------------------

def check_LLE(model: ActivityModel, T: float) -> bool:
    """Return True if ``G11 < 0`` anywhere on ``x in [0.01, 0.99]``."""
    for zi in np.linspace(0.01, 0.99, 100):
        if G11(model, T, np.array([zi, 1 - zi])) < 0:
            return True
    return False


def f_SLE(lnx, T, lngamma, Hf, Tm, delta_Cp=None):
    """SLE objective: :math:`\\ln x + \\ln \\gamma + \\Delta G_f(T)/(RT)`."""
    if delta_Cp is not None:
        from scipy import integrate
        term1 = Hf * (1 - T / Tm)
        term2, _ = integrate.quad(delta_Cp, a=Tm, b=T)
        term3_integral, _ = integrate.quad(lambda Tv: delta_Cp(Tv) / Tv, a=Tm, b=T)
        Gf = term1 + term2 - T * term3_integral
    else:
        Gf = Hf * (1.0 - T / Tm)
    return lnx + lngamma + Gf / (RGAS * T)


def calculate_SLE(
    model: ActivityModel,
    T: float,
    Hf: float,
    Tm: float,
    delta_Cp=None,
) -> tuple[float, np.ndarray]:
    """Solve SLE equation for the solute mole fraction at temperature *T*.

    The solute is assumed to be the first component of *model*.

    Returns
    -------
    x_SLE : float
        Equilibrium mole fraction of the solute.
    lngamma_SLE : numpy.ndarray
        ln(gamma) at the equilibrium composition for each component.
    """

    def f_wrap(lnx: float) -> float:
        x = np.exp(lnx)
        z = np.array([x, 1 - x])
        lg = model.ln_gamma(T, z)
        return f_SLE(lnx, T, lg[0], Hf, Tm, delta_Cp)

    # h=1e-3 in lnx (not 1e-5) so the perturbation stays above the numerical
    # noise floor of ML backends like HANNA. Still small enough for an
    # accurate derivative of the smooth f_SLE.
    def df_wrap(lnx: float, h: float = 1e-3) -> float:
        return (f_wrap(lnx + h) - f_wrap(lnx - h)) / (2 * h)

    lnx_min = np.log(np.finfo(float).tiny)
    lnx_max = 0.0

    #  diagnose potential issues with the SLE root finding by plotting the objective function
    DEBUG_PLOT_F = False
    if DEBUG_PLOT_F:
        import matplotlib.pyplot as plt

        lnx_vals = np.linspace(lnx_min, lnx_max, 100)
        f_vals = [f_wrap(lnx) for lnx in lnx_vals]
        plt.plot(lnx_vals, f_vals)
        plt.axhline(0.0, color="gray", linestyle="--")
        plt.xlabel("ln(x)")
        plt.ylabel("f_SLE")
        plt.title("SLE objective function")
        plt.show()
        input("Press Enter to continue...")

    # bracket via coarse scan + bisection + Newton refinement
    grid = np.linspace(lnx_min, lnx_max, 11)
    y_left = f_wrap(grid[0])
    bracket = None
    for i in range(10):
        y_right = f_wrap(grid[i + 1])
        if not (np.isnan(y_left) or np.isnan(y_right)) and y_left * y_right <= 0:
            bracket = (grid[i], grid[i + 1])
            break
        y_left = y_right
    if bracket is None:
        raise ValueError("Failed to find a valid bracket for SLE root.")

    lnx_approx = bisection(f_wrap, lnx_min, lnx_max, tol=1e-1)
    lnx_SLE = newton_raphson(f_wrap, df_wrap, x0=lnx_approx, tol=1e-8)

    slope = df_wrap(lnx_SLE)
    if slope <= 0:
        raise ValueError(f"Stability check failed: slope = {slope} <= 0.")

    x_SLE = float(np.exp(lnx_SLE))
    lngamma_SLE = model.ln_gamma(T, np.array([x_SLE, 1 - x_SLE]))
    return x_SLE, lngamma_SLE


def calculate_SLE_ideal(T: float, Hf: float, Tm: float, delta_Cp=None) -> float:
    """Ideal SLE mole fraction (``ln gamma = 0``); solvent-independent."""

    def f(lnx: float) -> float:
        return f_SLE(lnx, T, 0.0, Hf, Tm, delta_Cp)

    def df(lnx: float, h: float = 1e-5) -> float:
        return (f(lnx + h) - f(lnx - h)) / (2 * h)

    lnx_min = np.log(np.finfo(float).tiny)
    lnx_approx = bisection(f, lnx_min, 0.0, tol=1e-1)
    lnx_SLE = newton_raphson(f, df, x0=lnx_approx, tol=1e-8)
    return float(np.exp(lnx_SLE))
