# Supplementary material for: COSMOSol: efficient solvent screening for polymer additives with open-source COSMO-SAC
Source: RSC Adv. 2026 Jul 21. Online ahead of print. doi: 10.1039/d6ra05129d (PMC13386427; doi:10.1039/d6ra05129d)
Supplement: RA-OLF-D6RA05129D-s001 [file RA-OLF-D6RA05129D-s001.zip › COSMOSol-main/parameters/sigma_profiles/additives/NPH.sigma]

# meta: {"name": "?", "CAS": "?", "area [A^2]": 1387.0904721315756, "volume [A^3]": 1447.8653947743196, "r_av [A]": 1.5191269449366247, "f_decay": 3.57, "sigma_hb [e/A^2]": 0.0084, "averaging": "Hsieh", "disp. flag": "HB-DONOR-ACCEPTOR", "disp. e/kB [K]": 104.42406629213492}
# Rows are given as: sigma [e/A^2] followed by a space, then psigmaA [A^2]
# In the case of three sigma profiles, the order is NHB, OH, then OT
-0.025 0.00000000000000e+00
-0.024 0.00000000000000e+00
-0.023 0.00000000000000e+00
-0.022 0.00000000000000e+00
-0.021 0.00000000000000e+00
-0.020 0.00000000000000e+00
-0.019 0.00000000000000e+00
-0.018 0.00000000000000e+00
-0.017 0.00000000000000e+00
-0.016 0.00000000000000e+00
-0.015 8.79635628276973e-02
-0.014 2.64166703641533e-01
-0.013 9.94912212520777e-01
-0.012 1.21468114534294e+00
-0.011 1.93509134830658e+00
-0.010 2.08016134445603e+00
-0.009 2.46225169695763e+00
-0.008 3.64015743008269e+00
-0.007 1.60224556693058e+01
-0.006 2.78912183842831e+01
-0.005 4.26288622575051e+01
-0.004 1.17852534051599e+02
-0.003 1.54800755261852e+02
-0.002 1.56597883002117e+02
-0.001 1.40065705916296e+02
0.000 1.45148033021298e+02
0.001 1.40496203334422e+02
0.002 1.27148937131603e+02
0.003 7.41861033985002e+01
0.004 4.23821454885054e+01
0.005 4.59490968621334e+01
0.006 3.59958661122606e+01
0.007 3.09170721245378e+01
0.008 7.55164627356175e+00
0.009 2.86276225759809e+00
0.010 1.87556004448522e+00
0.011 1.76853939316729e+00
0.012 2.31494359409857e+00
0.013 2.52177480755423e+00
0.014 2.08779119278904e-01
0.015 0.00000000000000e+00
0.016 0.00000000000000e+00
0.017 0.00000000000000e+00
0.018 0.00000000000000e+00
0.019 0.00000000000000e+00
0.020 0.00000000000000e+00
0.021 0.00000000000000e+00
0.022 0.00000000000000e+00
0.023 0.00000000000000e+00
0.024 0.00000000000000e+00
0.025 0.00000000000000e+00
-0.025 0.00000000000000e+00
-0.024 0.00000000000000e+00
-0.023 0.00000000000000e+00
-0.022 0.00000000000000e+00
-0.021 0.00000000000000e+00
-0.020 0.00000000000000e+00
-0.019 0.00000000000000e+00
-0.018 0.00000000000000e+00
-0.017 0.00000000000000e+00
-0.016 0.00000000000000e+00
-0.015 7.85827280482768e-01
-0.014 1.68777588903533e+00
-0.013 2.71917968519972e+00
-0.012 4.40660034915287e-01
-0.011 7.14712314539203e-01
-0.010 9.53637836606834e-01
-0.009 4.06559370515902e-01
-0.008 4.49273107393553e-01
-0.007 2.86829724461869e-02
-0.006 5.59682638445937e-03
-0.005 0.00000000000000e+00
-0.004 0.00000000000000e+00
-0.003 0.00000000000000e+00
-0.002 0.00000000000000e+00
-0.001 0.00000000000000e+00
0.000 0.00000000000000e+00
0.001 2.31547466482007e-02
0.002 7.58563725014924e-02
0.003 2.53470129824152e-01
0.004 3.74953659769931e-01
0.005 1.82888679463001e+00
0.006 2.50805417344905e+00
0.007 1.48374168287744e+00
0.008 4.52481947118882e-01
0.009 0.00000000000000e+00
0.010 0.00000000000000e+00
0.011 0.00000000000000e+00
0.012 0.00000000000000e+00
0.013 0.00000000000000e+00
0.014 0.00000000000000e+00
0.015 0.00000000000000e+00
0.016 0.00000000000000e+00
0.017 0.00000000000000e+00
0.018 0.00000000000000e+00
0.019 0.00000000000000e+00
0.020 0.00000000000000e+00
0.021 0.00000000000000e+00
0.022 0.00000000000000e+00
0.023 0.00000000000000e+00
0.024 0.00000000000000e+00
0.025 0.00000000000000e+00
-0.025 0.00000000000000e+00
-0.024 0.00000000000000e+00
-0.023 0.00000000000000e+00
-0.022 0.00000000000000e+00
-0.021 0.00000000000000e+00
-0.020 0.00000000000000e+00
-0.019 0.00000000000000e+00
-0.018 0.00000000000000e+00
-0.017 0.00000000000000e+00
-0.016 0.00000000000000e+00
-0.015 0.00000000000000e+00
-0.014 0.00000000000000e+00
-0.013 0.00000000000000e+00
-0.012 0.00000000000000e+00
-0.011 0.00000000000000e+00
-0.010 0.00000000000000e+00
-0.009 0.00000000000000e+00
-0.008 0.00000000000000e+00
-0.007 0.00000000000000e+00
-0.006 0.00000000000000e+00
-0.005 0.00000000000000e+00
-0.004 0.00000000000000e+00
-0.003 0.00000000000000e+00
-0.002 0.00000000000000e+00
-0.001 0.00000000000000e+00
0.000 0.00000000000000e+00
0.001 5.40671606100272e-02
0.002 2.85695750078007e-01
0.003 6.84027548156793e-01
0.004 7.31300526754683e-01
0.005 9.01404084771203e-01
0.006 1.86962217710929e+00
0.007 2.64653726068913e+00
0.008 2.83474107405966e+00
0.009 3.67972622683524e+00
0.010 3.32785666055645e+00
0.011 4.31050725180793e+00
0.012 7.74712809663994e+00
0.013 1.16245199931356e+01
0.014 1.33390150535827e+00
0.015 0.00000000000000e+00
0.016 0.00000000000000e+00
0.017 0.00000000000000e+00
0.018 0.00000000000000e+00
0.019 0.00000000000000e+00
0.020 0.00000000000000e+00
0.021 0.00000000000000e+00
0.022 0.00000000000000e+00
0.023 0.00000000000000e+00
0.024 0.00000000000000e+00
0.025 0.00000000000000e+00
