# Supplementary material for: COSMOSol: efficient solvent screening for polymer additives with open-source COSMO-SAC
Source: RSC Adv. 2026 Jul 21. Online ahead of print. doi: 10.1039/d6ra05129d (PMC13386427; doi:10.1039/d6ra05129d)
Supplement: RA-OLF-D6RA05129D-s001 [file RA-OLF-D6RA05129D-s001.zip › COSMOSol-main/parameters/sigma_profiles/additives/ODP.sigma]

# meta: {"name": "?", "CAS": "?", "area [A^2]": 714.5851789379633, "volume [A^3]": 716.8361315641318, "r_av [A]": 1.5191269449366247, "f_decay": 3.57, "sigma_hb [e/A^2]": 0.0084, "averaging": "Hsieh", "disp. flag": "HB-DONOR-ACCEPTOR", "disp. e/kB [K]": 109.26792307692307}
# Rows are given as: sigma [e/A^2] followed by a space, then psigmaA [A^2]
# In the case of three sigma profiles, the order is NHB, OH, then OT
-0.025 0.00000000000000e+00
-0.024 0.00000000000000e+00
-0.023 0.00000000000000e+00
-0.022 0.00000000000000e+00
-0.021 0.00000000000000e+00
-0.020 0.00000000000000e+00
-0.019 0.00000000000000e+00
-0.018 0.00000000000000e+00
-0.017 0.00000000000000e+00
-0.016 0.00000000000000e+00
-0.015 2.10876342450419e-02
-0.014 6.66665810959189e-02
-0.013 1.32886474056852e-01
-0.012 3.00300528208839e-01
-0.011 7.50428790835439e-01
-0.010 4.34515714935092e-01
-0.009 6.55911050806139e-01
-0.008 6.94831596377065e-01
-0.007 1.80912888730814e+00
-0.006 4.70099325964395e+00
-0.005 1.18035235053265e+01
-0.004 3.19351500707729e+01
-0.003 6.33900675141854e+01
-0.002 1.02165425284139e+02
-0.001 1.08705886830039e+02
0.000 1.09809669046121e+02
0.001 9.93939081727017e+01
0.002 7.71960635925376e+01
0.003 3.29329925348545e+01
0.004 1.33436537821840e+01
0.005 1.34449539298955e+01
0.006 1.06090415782797e+01
0.007 8.24888768265279e+00
0.008 2.81145126279710e+00
0.009 6.22461754272066e-01
0.010 6.06253661959677e-01
0.011 4.68946578130766e-01
0.012 3.22807552592279e-01
0.013 6.55816837138602e-01
0.014 1.71245779900396e-01
0.015 0.00000000000000e+00
0.016 0.00000000000000e+00
0.017 0.00000000000000e+00
0.018 0.00000000000000e+00
0.019 0.00000000000000e+00
0.020 0.00000000000000e+00
0.021 0.00000000000000e+00
0.022 0.00000000000000e+00
0.023 0.00000000000000e+00
0.024 0.00000000000000e+00
0.025 0.00000000000000e+00
-0.025 0.00000000000000e+00
-0.024 0.00000000000000e+00
-0.023 0.00000000000000e+00
-0.022 0.00000000000000e+00
-0.021 0.00000000000000e+00
-0.020 0.00000000000000e+00
-0.019 0.00000000000000e+00
-0.018 0.00000000000000e+00
-0.017 0.00000000000000e+00
-0.016 0.00000000000000e+00
-0.015 1.88387529312066e-01
-0.014 4.25936526545734e-01
-0.013 3.79287715473959e-01
-0.012 4.62987444677970e-01
-0.011 8.04454891557529e-02
-0.010 2.20052888414752e-01
-0.009 2.36290313103551e-01
-0.008 5.28841139686029e-02
-0.007 3.28161664150309e-03
-0.006 2.18967398134871e-03
-0.005 0.00000000000000e+00
-0.004 0.00000000000000e+00
-0.003 0.00000000000000e+00
-0.002 0.00000000000000e+00
-0.001 0.00000000000000e+00
0.000 0.00000000000000e+00
0.001 4.62964835205380e-03
0.002 2.46721763167299e-02
0.003 4.68432596754334e-02
0.004 1.18331967829599e-01
0.005 3.95742186894758e-01
0.006 6.64842926548639e-01
0.007 3.49375327655147e-01
0.008 1.23576709258717e-01
0.009 0.00000000000000e+00
0.010 0.00000000000000e+00
0.011 0.00000000000000e+00
0.012 0.00000000000000e+00
0.013 0.00000000000000e+00
0.014 0.00000000000000e+00
0.015 0.00000000000000e+00
0.016 0.00000000000000e+00
0.017 0.00000000000000e+00
0.018 0.00000000000000e+00
0.019 0.00000000000000e+00
0.020 0.00000000000000e+00
0.021 0.00000000000000e+00
0.022 0.00000000000000e+00
0.023 0.00000000000000e+00
0.024 0.00000000000000e+00
0.025 0.00000000000000e+00
-0.025 0.00000000000000e+00
-0.024 0.00000000000000e+00
-0.023 0.00000000000000e+00
-0.022 0.00000000000000e+00
-0.021 0.00000000000000e+00
-0.020 0.00000000000000e+00
-0.019 0.00000000000000e+00
-0.018 0.00000000000000e+00
-0.017 0.00000000000000e+00
-0.016 0.00000000000000e+00
-0.015 0.00000000000000e+00
-0.014 0.00000000000000e+00
-0.013 0.00000000000000e+00
-0.012 0.00000000000000e+00
-0.011 0.00000000000000e+00
-0.010 0.00000000000000e+00
-0.009 0.00000000000000e+00
-0.008 0.00000000000000e+00
-0.007 0.00000000000000e+00
-0.006 0.00000000000000e+00
-0.005 0.00000000000000e+00
-0.004 0.00000000000000e+00
-0.003 0.00000000000000e+00
-0.002 0.00000000000000e+00
-0.001 0.00000000000000e+00
0.000 0.00000000000000e+00
0.001 3.66671727920359e-03
0.002 2.78965762047789e-02
0.003 8.70662784071514e-02
0.004 2.64217049055641e-01
0.005 4.40960960447181e-01
0.006 9.41044291975315e-01
0.007 1.24463255977492e+00
0.008 1.37447360377156e+00
0.009 8.00097471006398e-01
0.010 1.07569218744633e+00
0.011 1.14297574232884e+00
0.012 1.08029909103208e+00
0.013 3.02309147998288e+00
0.014 1.09409889448877e+00
0.015 0.00000000000000e+00
0.016 0.00000000000000e+00
0.017 0.00000000000000e+00
0.018 0.00000000000000e+00
0.019 0.00000000000000e+00
0.020 0.00000000000000e+00
0.021 0.00000000000000e+00
0.022 0.00000000000000e+00
0.023 0.00000000000000e+00
0.024 0.00000000000000e+00
0.025 0.00000000000000e+00
