# Supplementary material for: COSMOSol: efficient solvent screening for polymer additives with open-source COSMO-SAC
Source: RSC Adv. 2026 Jul 21. Online ahead of print. doi: 10.1039/d6ra05129d (PMC13386427; doi:10.1039/d6ra05129d)
Supplement: RA-OLF-D6RA05129D-s001 [file RA-OLF-D6RA05129D-s001.zip › COSMOSol-main/parameters/sigma_profiles/additives/PPB.sigma]

# meta: {"name": "?", "CAS": "?", "area [A^2]": 232.3536647126866, "volume [A^3]": 215.90956987108643, "r_av [A]": 1.5191269449366247, "f_decay": 3.57, "sigma_hb [e/A^2]": 0.0084, "averaging": "Hsieh", "disp. flag": "HB-DONOR-ACCEPTOR", "disp. e/kB [K]": 97.7779642857143}
# Rows are given as: sigma [e/A^2] followed by a space, then psigmaA [A^2]
# In the case of three sigma profiles, the order is NHB, OH, then OT
-0.025 0.00000000000000e+00
-0.024 0.00000000000000e+00
-0.023 0.00000000000000e+00
-0.022 0.00000000000000e+00
-0.021 0.00000000000000e+00
-0.020 0.00000000000000e+00
-0.019 1.06790465721464e-02
-0.018 5.15813873660170e-02
-0.017 6.13554691910077e-02
-0.016 8.97845888429630e-02
-0.015 3.47175687467673e-01
-0.014 4.31613826970592e-01
-0.013 2.74328541466640e-01
-0.012 5.98690074173788e-01
-0.011 5.78862594797629e-01
-0.010 1.02322300671540e+00
-0.009 1.00572035314852e+00
-0.008 1.89981753093265e+00
-0.007 4.40096773298718e+00
-0.006 7.52576490535319e+00
-0.005 1.17201511429642e+01
-0.004 1.71445186798479e+01
-0.003 1.71481117592784e+01
-0.002 1.72725139427407e+01
-0.001 1.88366585351805e+01
0.000 1.75114796126503e+01
0.001 1.79704032195890e+01
0.002 2.07015411566610e+01
0.003 1.93505252402647e+01
0.004 1.64811669678619e+01
0.005 4.07401770364724e+00
0.006 3.16976248089900e+00
0.007 1.81002180897888e+00
0.008 1.25739246378176e+00
0.009 9.13735335417756e-01
0.010 1.07137934891497e+00
0.011 9.30748312252169e-01
0.012 5.66449039597235e-01
0.013 7.46968390177391e-01
0.014 3.79394300517663e-01
0.015 5.56147095636209e-03
0.016 0.00000000000000e+00
0.017 0.00000000000000e+00
0.018 0.00000000000000e+00
0.019 0.00000000000000e+00
0.020 0.00000000000000e+00
0.021 0.00000000000000e+00
0.022 0.00000000000000e+00
0.023 0.00000000000000e+00
0.024 0.00000000000000e+00
0.025 0.00000000000000e+00
-0.025 0.00000000000000e+00
-0.024 0.00000000000000e+00
-0.023 0.00000000000000e+00
-0.022 0.00000000000000e+00
-0.021 0.00000000000000e+00
-0.020 0.00000000000000e+00
-0.019 4.14264796677537e-01
-0.018 1.35551469898847e+00
-0.017 1.10970371791208e+00
-0.016 8.83017059873447e-01
-0.015 9.24624630384673e-01
-0.014 6.75579285452982e-01
-0.013 2.36137330089965e-01
-0.012 5.15778945286692e-01
-0.011 4.38965536706745e-01
-0.010 3.79791011265046e-01
-0.009 9.19719011255078e-02
-0.008 4.38409615459963e-03
-0.007 0.00000000000000e+00
-0.006 0.00000000000000e+00
-0.005 0.00000000000000e+00
-0.004 0.00000000000000e+00
-0.003 0.00000000000000e+00
-0.002 0.00000000000000e+00
-0.001 0.00000000000000e+00
0.000 0.00000000000000e+00
0.001 2.45491053704050e-03
0.002 2.00737274759388e-02
0.003 8.27740698353186e-02
0.004 7.62869574014054e-02
0.005 2.06589688088877e-01
0.006 5.09317219127465e-01
0.007 4.64260930939453e-01
0.008 6.66511681527919e-01
0.009 5.53800803536017e-01
0.010 9.36445521229527e-01
0.011 1.31628348775375e+00
0.012 5.22248611296382e-01
0.013 0.00000000000000e+00
0.014 0.00000000000000e+00
0.015 0.00000000000000e+00
0.016 0.00000000000000e+00
0.017 0.00000000000000e+00
0.018 0.00000000000000e+00
0.019 0.00000000000000e+00
0.020 0.00000000000000e+00
0.021 0.00000000000000e+00
0.022 0.00000000000000e+00
0.023 0.00000000000000e+00
0.024 0.00000000000000e+00
0.025 0.00000000000000e+00
-0.025 0.00000000000000e+00
-0.024 0.00000000000000e+00
-0.023 0.00000000000000e+00
-0.022 0.00000000000000e+00
-0.021 0.00000000000000e+00
-0.020 0.00000000000000e+00
-0.019 0.00000000000000e+00
-0.018 0.00000000000000e+00
-0.017 0.00000000000000e+00
-0.016 0.00000000000000e+00
-0.015 0.00000000000000e+00
-0.014 0.00000000000000e+00
-0.013 0.00000000000000e+00
-0.012 0.00000000000000e+00
-0.011 0.00000000000000e+00
-0.010 0.00000000000000e+00
-0.009 0.00000000000000e+00
-0.008 0.00000000000000e+00
-0.007 0.00000000000000e+00
-0.006 0.00000000000000e+00
-0.005 0.00000000000000e+00
-0.004 0.00000000000000e+00
-0.003 0.00000000000000e+00
-0.002 0.00000000000000e+00
-0.001 0.00000000000000e+00
0.000 0.00000000000000e+00
0.001 2.89560829840275e-03
0.002 1.91356076843643e-02
0.003 1.30682078529764e-01
0.004 4.22582387142363e-01
0.005 4.05266924887317e-01
0.006 8.54486846788031e-01
0.007 6.20781062522174e-01
0.008 3.21908654753889e-01
0.009 6.20692771401584e-01
0.010 9.64531689685565e-01
0.011 9.52253681998424e-01
0.012 1.37341454056856e+00
0.013 3.44326898652734e+00
0.014 2.42397146962193e+00
0.015 4.96837037590509e-02
0.016 0.00000000000000e+00
0.017 0.00000000000000e+00
0.018 0.00000000000000e+00
0.019 0.00000000000000e+00
0.020 0.00000000000000e+00
0.021 0.00000000000000e+00
0.022 0.00000000000000e+00
0.023 0.00000000000000e+00
0.024 0.00000000000000e+00
0.025 0.00000000000000e+00
