# Supplementary material for: COSMOSol: efficient solvent screening for polymer additives with open-source COSMO-SAC
Source: RSC Adv. 2026 Jul 21. Online ahead of print. doi: 10.1039/d6ra05129d (PMC13386427; doi:10.1039/d6ra05129d)
Supplement: RA-OLF-D6RA05129D-s001 [file RA-OLF-D6RA05129D-s001.zip › COSMOSol-main/parameters/sigma_profiles/solvents/Acetic_acid.sigma]

# meta: {"name": "ACETIC_ACID", "area [A^2]": 92.5445, "volume [A^3]": 74.68827, "r_av [A]": 1.5191269449366247, "f_decay": 3.57, "sigma_hb [e/A^2]": 0.0084, "averaging": "Hsieh", "disp. flag": "COOH", "disp. e/kB [K]": 67.4157, "standard_INCHIKEY": "QTBSBXVTEAMEQO-UHFFFAOYSA-N"}
# Rows are given as: sigma [e/A^2] followed by a space, then psigmaA [A^2]
# In the case of three sigma profiles, the order is NHB, OH, then OT
-0.025 0.00000000000000e+00
-0.024 0.00000000000000e+00
-0.023 0.00000000000000e+00
-0.022 0.00000000000000e+00
-0.021 0.00000000000000e+00
-0.020 0.00000000000000e+00
-0.019 1.77383148437933e-03
-0.018 3.77138848865565e-02
-0.017 3.49516043556625e-02
-0.016 5.23205750964628e-02
-0.015 1.42639281588720e-01
-0.014 1.84287560510853e-01
-0.013 5.69539304428650e-02
-0.012 2.98015537381152e-02
-0.011 1.00409906833018e-01
-0.010 3.37394664005331e-01
-0.009 3.80650061523233e-01
-0.008 1.50466209643317e+00
-0.007 5.46245010512225e+00
-0.006 5.96441702560620e+00
-0.005 4.94978679877373e+00
-0.004 5.56441038447025e+00
-0.003 4.53225512811697e+00
-0.002 9.38020624571010e+00
-0.001 7.33684842678609e+00
0.000 2.65038608124745e+00
0.001 2.45270541309313e+00
0.002 6.41315725873991e-01
0.003 2.73143779401424e+00
0.004 2.29707612977418e+00
0.005 2.33820094603173e+00
0.006 1.57780441344998e+00
0.007 5.76017871679748e-01
0.008 2.40521245706265e+00
0.009 1.78948314755716e+00
0.010 1.36721995003400e+00
0.011 1.66025270030234e+00
0.012 6.60104302042281e-01
0.013 2.09164503133903e-01
0.014 0.00000000000000e+00
0.015 0.00000000000000e+00
0.016 0.00000000000000e+00
0.017 0.00000000000000e+00
0.018 0.00000000000000e+00
0.019 0.00000000000000e+00
0.020 0.00000000000000e+00
0.021 0.00000000000000e+00
0.022 0.00000000000000e+00
0.023 0.00000000000000e+00
0.024 0.00000000000000e+00
0.025 0.00000000000000e+00
-0.025 0.00000000000000e+00
-0.024 0.00000000000000e+00
-0.023 0.00000000000000e+00
-0.022 0.00000000000000e+00
-0.021 0.00000000000000e+00
-0.020 0.00000000000000e+00
-0.019 6.88110061373129e-02
-0.018 9.91088606379104e-01
-0.017 6.32151066756985e-01
-0.016 6.60788648140342e-01
-0.015 1.27427579258517e+00
-0.014 1.17742356243891e+00
-0.013 2.62538154135516e-01
-0.012 9.97330798368660e-02
-0.011 2.44731688323854e-01
-0.010 5.98648432049801e-01
-0.009 4.85370994604383e-01
-0.008 1.39424561076299e-01
-0.007 2.18775265115338e-02
-0.006 2.65117336193809e-02
-0.005 9.42159872625820e-03
-0.004 0.00000000000000e+00
-0.003 0.00000000000000e+00
-0.002 0.00000000000000e+00
-0.001 0.00000000000000e+00
0.000 0.00000000000000e+00
0.001 2.82698953301617e-03
0.002 7.55443404873354e-03
0.003 1.19114476530881e-01
0.004 2.39459336291657e-01
0.005 4.83387492244146e-01
0.006 4.82990623515949e-01
0.007 1.44682432380434e-01
0.008 1.11868747011787e+00
0.009 1.18339303175347e+00
0.010 4.12221055901737e-01
0.011 0.00000000000000e+00
0.012 0.00000000000000e+00
0.013 0.00000000000000e+00
0.014 0.00000000000000e+00
0.015 0.00000000000000e+00
0.016 0.00000000000000e+00
0.017 0.00000000000000e+00
0.018 0.00000000000000e+00
0.019 0.00000000000000e+00
0.020 0.00000000000000e+00
0.021 0.00000000000000e+00
0.022 0.00000000000000e+00
0.023 0.00000000000000e+00
0.024 0.00000000000000e+00
0.025 0.00000000000000e+00
-0.025 0.00000000000000e+00
-0.024 0.00000000000000e+00
-0.023 0.00000000000000e+00
-0.022 0.00000000000000e+00
-0.021 0.00000000000000e+00
-0.020 0.00000000000000e+00
-0.019 0.00000000000000e+00
-0.018 0.00000000000000e+00
-0.017 0.00000000000000e+00
-0.016 0.00000000000000e+00
-0.015 0.00000000000000e+00
-0.014 0.00000000000000e+00
-0.013 0.00000000000000e+00
-0.012 0.00000000000000e+00
-0.011 0.00000000000000e+00
-0.010 0.00000000000000e+00
-0.009 0.00000000000000e+00
-0.008 0.00000000000000e+00
-0.007 0.00000000000000e+00
-0.006 0.00000000000000e+00
-0.005 0.00000000000000e+00
-0.004 0.00000000000000e+00
-0.003 0.00000000000000e+00
-0.002 0.00000000000000e+00
-0.001 0.00000000000000e+00
0.000 0.00000000000000e+00
0.001 9.17070894263645e-04
0.002 1.50970408755432e-03
0.003 4.96869213360496e-02
0.004 1.04672805922217e-01
0.005 1.96078053909094e-01
0.006 2.17394825486753e-01
0.007 2.28992613281639e-01
0.008 1.09750827298587e+00
0.009 1.11676586305833e+00
0.010 2.01367409501310e+00
0.011 4.04657726717087e+00
0.012 2.20908733936387e+00
0.013 9.64176873070000e-01
0.014 0.00000000000000e+00
0.015 0.00000000000000e+00
0.016 0.00000000000000e+00
0.017 0.00000000000000e+00
0.018 0.00000000000000e+00
0.019 0.00000000000000e+00
0.020 0.00000000000000e+00
0.021 0.00000000000000e+00
0.022 0.00000000000000e+00
0.023 0.00000000000000e+00
0.024 0.00000000000000e+00
0.025 0.00000000000000e+00
