# Supplementary material for: COSMOSol: efficient solvent screening for polymer additives with open-source COSMO-SAC
Source: RSC Adv. 2026 Jul 21. Online ahead of print. doi: 10.1039/d6ra05129d (PMC13386427; doi:10.1039/d6ra05129d)
Supplement: RA-OLF-D6RA05129D-s001 [file RA-OLF-D6RA05129D-s001.zip › COSMOSol-main/parameters/sigma_profiles/solvents/2-Butanol.sigma]

# meta: {"name": "2-BUTANOL", "area [A^2]": 125.66641, "volume [A^3]": 113.74155, "r_av [A]": 1.5191269449366247, "f_decay": 3.57, "sigma_hb [e/A^2]": 0.0084, "averaging": "Hsieh", "disp. flag": "HB-DONOR-ACCEPTOR", "disp. e/kB [K]": 96.29588333333334, "standard_INCHIKEY": "BTANRVKWQNVYAZ-BYPYZUCNSA-N"}
# Rows are given as: sigma [e/A^2] followed by a space, then psigmaA [A^2]
# In the case of three sigma profiles, the order is NHB, OH, then OT
-0.025 0.00000000000000e+00
-0.024 0.00000000000000e+00
-0.023 0.00000000000000e+00
-0.022 0.00000000000000e+00
-0.021 0.00000000000000e+00
-0.020 0.00000000000000e+00
-0.019 0.00000000000000e+00
-0.018 0.00000000000000e+00
-0.017 0.00000000000000e+00
-0.016 1.37870914904949e-02
-0.015 5.41821696521398e-02
-0.014 2.19194800671726e-01
-0.013 6.41690851498540e-02
-0.012 1.78019932671992e-01
-0.011 1.42491750090986e-01
-0.010 5.03938031778073e-01
-0.009 4.12672486574569e-01
-0.008 2.23136982659886e-01
-0.007 5.72821428440401e-01
-0.006 1.14918457463675e+00
-0.005 2.22492084885752e+00
-0.004 7.73907272393931e+00
-0.003 1.58117333945555e+01
-0.002 1.80482275061823e+01
-0.001 1.35225095862142e+01
0.000 1.05015579892127e+01
0.001 1.21298785685184e+01
0.002 1.36460695166927e+01
0.003 6.86907971955780e+00
0.004 1.76014746901428e+00
0.005 9.52914325143344e-01
0.006 5.97749291814732e-01
0.007 1.06290109769879e+00
0.008 4.56102539278066e-01
0.009 4.57101791635858e-01
0.010 1.53026361537052e-01
0.011 3.66171698185932e-01
0.012 5.17392373129056e-01
0.013 3.81989604210937e-01
0.014 2.25014506054994e-01
0.015 1.17247363299383e-01
0.016 4.93108639383634e-02
0.017 1.08717534471807e-03
0.018 0.00000000000000e+00
0.019 0.00000000000000e+00
0.020 0.00000000000000e+00
0.021 0.00000000000000e+00
0.022 0.00000000000000e+00
0.023 0.00000000000000e+00
0.024 0.00000000000000e+00
0.025 0.00000000000000e+00
-0.025 0.00000000000000e+00
-0.024 0.00000000000000e+00
-0.023 0.00000000000000e+00
-0.022 0.00000000000000e+00
-0.021 0.00000000000000e+00
-0.020 0.00000000000000e+00
-0.019 0.00000000000000e+00
-0.018 0.00000000000000e+00
-0.017 0.00000000000000e+00
-0.016 1.74125638546494e-01
-0.015 4.84039364251290e-01
-0.014 1.40044787808557e+00
-0.013 2.95797551403547e-01
-0.012 5.95756728449425e-01
-0.011 3.47298863945570e-01
-0.010 8.94150811375722e-01
-0.009 5.30439357271604e-01
-0.008 2.05601475931057e-01
-0.007 3.42014287158101e-02
-0.006 9.40695797944300e-02
-0.005 1.12682507750745e-01
-0.004 3.95392098706405e-02
-0.003 2.31024524157346e-02
-0.002 1.48373357092691e-03
-0.001 4.44635660692081e-04
0.000 0.00000000000000e+00
0.001 4.78999962334205e-03
0.002 8.15891885835053e-03
0.003 1.65311061059024e-02
0.004 8.24951251436240e-02
0.005 7.03184485312429e-02
0.006 1.03967108601495e-01
0.007 2.48596247562000e-01
0.008 4.02091539753661e-01
0.009 5.87547724772326e-01
0.010 2.71518791402688e-01
0.011 8.92479843273685e-01
0.012 1.73149142859187e+00
0.013 1.76084152241438e+00
0.014 1.43763030225854e+00
0.015 1.04743570728037e+00
0.016 6.22777159088737e-01
0.017 1.96631618658183e-02
0.018 0.00000000000000e+00
0.019 0.00000000000000e+00
0.020 0.00000000000000e+00
0.021 0.00000000000000e+00
0.022 0.00000000000000e+00
0.023 0.00000000000000e+00
0.024 0.00000000000000e+00
0.025 0.00000000000000e+00
-0.025 0.00000000000000e+00
-0.024 0.00000000000000e+00
-0.023 0.00000000000000e+00
-0.022 0.00000000000000e+00
-0.021 0.00000000000000e+00
-0.020 0.00000000000000e+00
-0.019 0.00000000000000e+00
-0.018 0.00000000000000e+00
-0.017 0.00000000000000e+00
-0.016 0.00000000000000e+00
-0.015 0.00000000000000e+00
-0.014 0.00000000000000e+00
-0.013 0.00000000000000e+00
-0.012 0.00000000000000e+00
-0.011 0.00000000000000e+00
-0.010 0.00000000000000e+00
-0.009 0.00000000000000e+00
-0.008 0.00000000000000e+00
-0.007 0.00000000000000e+00
-0.006 0.00000000000000e+00
-0.005 0.00000000000000e+00
-0.004 0.00000000000000e+00
-0.003 0.00000000000000e+00
-0.002 0.00000000000000e+00
-0.001 0.00000000000000e+00
0.000 0.00000000000000e+00
0.001 0.00000000000000e+00
0.002 0.00000000000000e+00
0.003 0.00000000000000e+00
0.004 0.00000000000000e+00
0.005 0.00000000000000e+00
0.006 0.00000000000000e+00
0.007 0.00000000000000e+00
0.008 0.00000000000000e+00
0.009 0.00000000000000e+00
0.010 0.00000000000000e+00
0.011 0.00000000000000e+00
0.012 0.00000000000000e+00
0.013 0.00000000000000e+00
0.014 0.00000000000000e+00
0.015 0.00000000000000e+00
0.016 0.00000000000000e+00
0.017 0.00000000000000e+00
0.018 0.00000000000000e+00
0.019 0.00000000000000e+00
0.020 0.00000000000000e+00
0.021 0.00000000000000e+00
0.022 0.00000000000000e+00
0.023 0.00000000000000e+00
0.024 0.00000000000000e+00
0.025 0.00000000000000e+00
