# Supplementary material for: COSMOSol: efficient solvent screening for polymer additives with open-source COSMO-SAC
Source: RSC Adv. 2026 Jul 21. Online ahead of print. doi: 10.1039/d6ra05129d (PMC13386427; doi:10.1039/d6ra05129d)
Supplement: RA-OLF-D6RA05129D-s001 [file RA-OLF-D6RA05129D-s001.zip › COSMOSol-main/parameters/sigma_profiles/solvents/2-Methyl-1-propanol.sigma]

# meta: {"name": "2-METHYL-1-PROPANOL", "area [A^2]": 124.33872, "volume [A^3]": 113.93402, "r_av [A]": 1.5191269449366247, "f_decay": 3.57, "sigma_hb [e/A^2]": 0.0084, "averaging": "Hsieh", "disp. flag": "HB-DONOR-ACCEPTOR", "disp. e/kB [K]": 96.29588333333334, "standard_INCHIKEY": "ZXEKIIBDNHEJCQ-UHFFFAOYSA-N"}
# Rows are given as: sigma [e/A^2] followed by a space, then psigmaA [A^2]
# In the case of three sigma profiles, the order is NHB, OH, then OT
-0.025 0.00000000000000e+00
-0.024 0.00000000000000e+00
-0.023 0.00000000000000e+00
-0.022 0.00000000000000e+00
-0.021 0.00000000000000e+00
-0.020 0.00000000000000e+00
-0.019 0.00000000000000e+00
-0.018 0.00000000000000e+00
-0.017 0.00000000000000e+00
-0.016 2.30989217031968e-02
-0.015 9.16179233848077e-02
-0.014 2.35103118617806e-01
-0.013 4.22840121187353e-02
-0.012 1.31949907721530e-01
-0.011 2.95340472735785e-01
-0.010 3.13742577382668e-01
-0.009 4.85604495440236e-01
-0.008 2.67843047882146e-01
-0.007 6.85204356317651e-01
-0.006 7.27232378583058e-01
-0.005 3.32211513363941e-01
-0.004 5.84448977788494e+00
-0.003 1.77723400457212e+01
-0.002 1.76855418706225e+01
-0.001 1.54326942839175e+01
0.000 1.13347632691114e+01
0.001 8.54941424101941e+00
0.002 1.04531957993847e+01
0.003 1.03664975057268e+01
0.004 2.84249423179273e+00
0.005 1.32363078550571e+00
0.006 1.02598314973138e+00
0.007 1.47150731199277e+00
0.008 2.38533537341061e-01
0.009 3.83336943737765e-01
0.010 2.14236487402719e-01
0.011 3.14760669286310e-01
0.012 3.44795297092229e-01
0.013 5.07370545700421e-01
0.014 3.02078371132665e-01
0.015 5.50248331758106e-02
0.016 3.04565610200133e-03
0.017 0.00000000000000e+00
0.018 0.00000000000000e+00
0.019 0.00000000000000e+00
0.020 0.00000000000000e+00
0.021 0.00000000000000e+00
0.022 0.00000000000000e+00
0.023 0.00000000000000e+00
0.024 0.00000000000000e+00
0.025 0.00000000000000e+00
-0.025 0.00000000000000e+00
-0.024 0.00000000000000e+00
-0.023 0.00000000000000e+00
-0.022 0.00000000000000e+00
-0.021 0.00000000000000e+00
-0.020 0.00000000000000e+00
-0.019 0.00000000000000e+00
-0.018 0.00000000000000e+00
-0.017 0.00000000000000e+00
-0.016 2.91730456280610e-01
-0.015 8.18473709597089e-01
-0.014 1.50208701388271e+00
-0.013 1.94914844415049e-01
-0.012 4.41580019515143e-01
-0.011 7.19841047589003e-01
-0.010 5.56681898248485e-01
-0.009 6.24184419435424e-01
-0.008 2.46794257527360e-01
-0.007 1.19010535391826e-01
-0.006 9.82359972931726e-02
-0.005 4.81598328113479e-02
-0.004 6.17807249149651e-02
-0.003 2.86405575564392e-02
-0.002 3.10944189584994e-04
-0.001 0.00000000000000e+00
0.000 0.00000000000000e+00
0.001 3.73106166541801e-03
0.002 6.66200452109413e-03
0.003 1.25794003926826e-02
0.004 7.17543679171636e-02
0.005 1.26836245451137e-01
0.006 1.70948345407890e-01
0.007 3.05556739152700e-01
0.008 1.98460160502322e-01
0.009 4.92732151209168e-01
0.010 3.80125564965870e-01
0.011 7.67174399837761e-01
0.012 1.15388268660285e+00
0.013 2.33880481110162e+00
0.014 1.92999565944021e+00
0.015 4.91567344745508e-01
0.016 3.84654598048930e-02
0.017 0.00000000000000e+00
0.018 0.00000000000000e+00
0.019 0.00000000000000e+00
0.020 0.00000000000000e+00
0.021 0.00000000000000e+00
0.022 0.00000000000000e+00
0.023 0.00000000000000e+00
0.024 0.00000000000000e+00
0.025 0.00000000000000e+00
-0.025 0.00000000000000e+00
-0.024 0.00000000000000e+00
-0.023 0.00000000000000e+00
-0.022 0.00000000000000e+00
-0.021 0.00000000000000e+00
-0.020 0.00000000000000e+00
-0.019 0.00000000000000e+00
-0.018 0.00000000000000e+00
-0.017 0.00000000000000e+00
-0.016 0.00000000000000e+00
-0.015 0.00000000000000e+00
-0.014 0.00000000000000e+00
-0.013 0.00000000000000e+00
-0.012 0.00000000000000e+00
-0.011 0.00000000000000e+00
-0.010 0.00000000000000e+00
-0.009 0.00000000000000e+00
-0.008 0.00000000000000e+00
-0.007 0.00000000000000e+00
-0.006 0.00000000000000e+00
-0.005 0.00000000000000e+00
-0.004 0.00000000000000e+00
-0.003 0.00000000000000e+00
-0.002 0.00000000000000e+00
-0.001 0.00000000000000e+00
0.000 0.00000000000000e+00
0.001 0.00000000000000e+00
0.002 0.00000000000000e+00
0.003 0.00000000000000e+00
0.004 0.00000000000000e+00
0.005 0.00000000000000e+00
0.006 0.00000000000000e+00
0.007 0.00000000000000e+00
0.008 0.00000000000000e+00
0.009 0.00000000000000e+00
0.010 0.00000000000000e+00
0.011 0.00000000000000e+00
0.012 0.00000000000000e+00
0.013 0.00000000000000e+00
0.014 0.00000000000000e+00
0.015 0.00000000000000e+00
0.016 0.00000000000000e+00
0.017 0.00000000000000e+00
0.018 0.00000000000000e+00
0.019 0.00000000000000e+00
0.020 0.00000000000000e+00
0.021 0.00000000000000e+00
0.022 0.00000000000000e+00
0.023 0.00000000000000e+00
0.024 0.00000000000000e+00
0.025 0.00000000000000e+00
