# Supplementary material for: COSMOSol: efficient solvent screening for polymer additives with open-source COSMO-SAC
Source: RSC Adv. 2026 Jul 21. Online ahead of print. doi: 10.1039/d6ra05129d (PMC13386427; doi:10.1039/d6ra05129d)
Supplement: RA-OLF-D6RA05129D-s001 [file RA-OLF-D6RA05129D-s001.zip › COSMOSol-main/parameters/sigma_profiles/solvents/Isopropyl_Alcohol.sigma]

# meta: {"name": "ISOPROPANOL", "area [A^2]": 107.19994, "volume [A^3]": 92.41349, "r_av [A]": 1.5191269449366247, "f_decay": 3.57, "sigma_hb [e/A^2]": 0.0084, "averaging": "Hsieh", "disp. flag": "HB-DONOR-ACCEPTOR", "disp. e/kB [K]": 92.41459999999998, "standard_INCHIKEY": "KFZMGEQAYNKOFK-UHFFFAOYSA-N"}
# Rows are given as: sigma [e/A^2] followed by a space, then psigmaA [A^2]
# In the case of three sigma profiles, the order is NHB, OH, then OT
-0.025 0.00000000000000e+00
-0.024 0.00000000000000e+00
-0.023 0.00000000000000e+00
-0.022 0.00000000000000e+00
-0.021 0.00000000000000e+00
-0.020 0.00000000000000e+00
-0.019 0.00000000000000e+00
-0.018 0.00000000000000e+00
-0.017 0.00000000000000e+00
-0.016 1.58195542662315e-02
-0.015 5.46163231415038e-02
-0.014 2.30560439900932e-01
-0.013 3.29148161293065e-02
-0.012 1.11506156211984e-01
-0.011 3.29475631303942e-01
-0.010 5.77051409993323e-01
-0.009 1.78772669456029e-01
-0.008 2.72178552343595e-01
-0.007 1.00159385519192e+00
-0.006 1.05536170053816e+00
-0.005 2.80767279460632e+00
-0.004 1.00903725639050e+01
-0.003 1.32472820001064e+01
-0.002 1.43200346552404e+01
-0.001 8.42656922718088e+00
0.000 7.80758515015875e+00
0.001 1.04787689419389e+01
0.002 1.13453419289633e+01
0.003 2.59640912304541e+00
0.004 1.20544007831963e+00
0.005 1.02768412433224e+00
0.006 8.14759296272651e-01
0.007 7.71708340112037e-01
0.008 2.43564163376379e-01
0.009 4.33389435102408e-01
0.010 1.33077733691785e-01
0.011 5.04378755438678e-01
0.012 5.13548869036799e-01
0.013 2.34124648164707e-01
0.014 2.48869001281213e-01
0.015 2.17242341651987e-01
0.016 9.75490898432214e-02
0.017 7.17202500856534e-04
0.018 0.00000000000000e+00
0.019 0.00000000000000e+00
0.020 0.00000000000000e+00
0.021 0.00000000000000e+00
0.022 0.00000000000000e+00
0.023 0.00000000000000e+00
0.024 0.00000000000000e+00
0.025 0.00000000000000e+00
-0.025 0.00000000000000e+00
-0.024 0.00000000000000e+00
-0.023 0.00000000000000e+00
-0.022 0.00000000000000e+00
-0.021 0.00000000000000e+00
-0.020 0.00000000000000e+00
-0.019 0.00000000000000e+00
-0.018 0.00000000000000e+00
-0.017 0.00000000000000e+00
-0.016 1.99794858112571e-01
-0.015 4.87917898099757e-01
-0.014 1.47306358472118e+00
-0.013 1.51726053023977e-01
-0.012 3.73163509443759e-01
-0.011 8.03039561073139e-01
-0.010 1.02387784591392e+00
-0.009 2.29790119208370e-01
-0.008 2.46028063705127e-01
-0.007 6.79121009491608e-02
-0.006 1.72999610264785e-01
-0.005 6.17781798595656e-02
-0.004 3.25326383584521e-02
-0.003 2.10788779454025e-02
-0.002 1.02128836903592e-03
-0.001 5.51339906367217e-04
0.000 0.00000000000000e+00
0.001 4.18026273142522e-03
0.002 8.73320474317298e-03
0.003 1.21660009725940e-02
0.004 9.85210976035418e-02
0.005 1.24813888626733e-01
0.006 8.16311539711037e-02
0.007 3.33535403747893e-01
0.008 1.67918789779636e-01
0.009 5.57068428070471e-01
0.010 2.36123404174734e-01
0.011 1.22933551346154e+00
0.012 1.71862886096016e+00
0.013 1.07923461100638e+00
0.014 1.59003801047053e+00
0.015 1.94074629378630e+00
0.016 1.23200731425412e+00
0.017 1.29716599382309e-02
0.018 0.00000000000000e+00
0.019 0.00000000000000e+00
0.020 0.00000000000000e+00
0.021 0.00000000000000e+00
0.022 0.00000000000000e+00
0.023 0.00000000000000e+00
0.024 0.00000000000000e+00
0.025 0.00000000000000e+00
-0.025 0.00000000000000e+00
-0.024 0.00000000000000e+00
-0.023 0.00000000000000e+00
-0.022 0.00000000000000e+00
-0.021 0.00000000000000e+00
-0.020 0.00000000000000e+00
-0.019 0.00000000000000e+00
-0.018 0.00000000000000e+00
-0.017 0.00000000000000e+00
-0.016 0.00000000000000e+00
-0.015 0.00000000000000e+00
-0.014 0.00000000000000e+00
-0.013 0.00000000000000e+00
-0.012 0.00000000000000e+00
-0.011 0.00000000000000e+00
-0.010 0.00000000000000e+00
-0.009 0.00000000000000e+00
-0.008 0.00000000000000e+00
-0.007 0.00000000000000e+00
-0.006 0.00000000000000e+00
-0.005 0.00000000000000e+00
-0.004 0.00000000000000e+00
-0.003 0.00000000000000e+00
-0.002 0.00000000000000e+00
-0.001 0.00000000000000e+00
0.000 0.00000000000000e+00
0.001 0.00000000000000e+00
0.002 0.00000000000000e+00
0.003 0.00000000000000e+00
0.004 0.00000000000000e+00
0.005 0.00000000000000e+00
0.006 0.00000000000000e+00
0.007 0.00000000000000e+00
0.008 0.00000000000000e+00
0.009 0.00000000000000e+00
0.010 0.00000000000000e+00
0.011 0.00000000000000e+00
0.012 0.00000000000000e+00
0.013 0.00000000000000e+00
0.014 0.00000000000000e+00
0.015 0.00000000000000e+00
0.016 0.00000000000000e+00
0.017 0.00000000000000e+00
0.018 0.00000000000000e+00
0.019 0.00000000000000e+00
0.020 0.00000000000000e+00
0.021 0.00000000000000e+00
0.022 0.00000000000000e+00
0.023 0.00000000000000e+00
0.024 0.00000000000000e+00
0.025 0.00000000000000e+00
