# Supplementary material for: COSMOSol: efficient solvent screening for polymer additives with open-source COSMO-SAC
Source: RSC Adv. 2026 Jul 21. Online ahead of print. doi: 10.1039/d6ra05129d (PMC13386427; doi:10.1039/d6ra05129d)
Supplement: RA-OLF-D6RA05129D-s001 [file RA-OLF-D6RA05129D-s001.zip › COSMOSol-main/parameters/sigma_profiles/solvents/1-Butanol.sigma]

# meta: {"name": "1-BUTANOL", "area [A^2]": 128.11675, "volume [A^3]": 113.87358, "r_av [A]": 1.5191269449366247, "f_decay": 3.57, "sigma_hb [e/A^2]": 0.0084, "averaging": "Hsieh", "disp. flag": "HB-DONOR-ACCEPTOR", "disp. e/kB [K]": 96.29588333333334, "standard_INCHIKEY": "LRHPLDYGYMQRHN-UHFFFAOYSA-N"}
# Rows are given as: sigma [e/A^2] followed by a space, then psigmaA [A^2]
# In the case of three sigma profiles, the order is NHB, OH, then OT
-0.025 0.00000000000000e+00
-0.024 0.00000000000000e+00
-0.023 0.00000000000000e+00
-0.022 0.00000000000000e+00
-0.021 0.00000000000000e+00
-0.020 0.00000000000000e+00
-0.019 0.00000000000000e+00
-0.018 0.00000000000000e+00
-0.017 0.00000000000000e+00
-0.016 2.22682752344646e-02
-0.015 7.43055243061521e-02
-0.014 2.03878067889142e-01
-0.013 1.53544597306338e-02
-0.012 2.25530383469006e-01
-0.011 2.80219187202959e-01
-0.010 4.06255179459915e-01
-0.009 3.15693581820763e-01
-0.008 3.00849239954029e-01
-0.007 7.52365056541626e-01
-0.006 9.04327953173555e-01
-0.005 2.27998315268226e+00
-0.004 7.07350916272963e+00
-0.003 1.73510572176406e+01
-0.002 1.85429687643992e+01
-0.001 1.64953172611008e+01
0.000 1.21584346078098e+01
0.001 1.09453065216105e+01
0.002 1.17154346720693e+01
0.003 4.62862571098788e+00
0.004 1.46933038055034e+00
0.005 1.03149583954817e+00
0.006 9.26675127456598e-01
0.007 5.79744321018259e-01
0.008 7.27113538011023e-01
0.009 5.34283184567136e-01
0.010 2.45485674435373e-01
0.011 3.59797675216170e-01
0.012 4.60754044213736e-01
0.013 2.96871005791524e-01
0.014 3.20181630235559e-01
0.015 2.01182156012780e-01
0.016 6.96232050299341e-02
0.017 0.00000000000000e+00
0.018 0.00000000000000e+00
0.019 0.00000000000000e+00
0.020 0.00000000000000e+00
0.021 0.00000000000000e+00
0.022 0.00000000000000e+00
0.023 0.00000000000000e+00
0.024 0.00000000000000e+00
0.025 0.00000000000000e+00
-0.025 0.00000000000000e+00
-0.024 0.00000000000000e+00
-0.023 0.00000000000000e+00
-0.022 0.00000000000000e+00
-0.021 0.00000000000000e+00
-0.020 0.00000000000000e+00
-0.019 0.00000000000000e+00
-0.018 0.00000000000000e+00
-0.017 0.00000000000000e+00
-0.016 2.81239712321009e-01
-0.015 6.63812449306157e-01
-0.014 1.30258841308531e+00
-0.013 7.07788116479977e-02
-0.012 7.54753927859330e-01
-0.011 6.82985543438105e-01
-0.010 7.20829497741984e-01
-0.009 4.05784989510119e-01
-0.008 2.77206615550443e-01
-0.007 9.91299410509053e-02
-0.006 6.43741615171283e-02
-0.005 1.05930375168444e-01
-0.004 3.34903700835742e-02
-0.003 1.73251644346429e-02
-0.002 8.56126410785079e-04
-0.001 5.01342996533573e-04
0.000 0.00000000000000e+00
0.001 3.29936070791889e-03
0.002 1.04331646307192e-02
0.003 1.45286913474613e-02
0.004 8.97488825006234e-02
0.005 7.88713778716280e-02
0.006 2.87166758596997e-01
0.007 2.60399112038917e-01
0.008 3.44677176627018e-01
0.009 6.86754843714571e-01
0.010 4.35571838471943e-01
0.011 8.76944270619494e-01
0.012 1.54194711727249e+00
0.013 1.36847387477585e+00
0.014 2.04565839742208e+00
0.015 1.79727175047309e+00
0.016 8.79314178907773e-01
0.017 0.00000000000000e+00
0.018 0.00000000000000e+00
0.019 0.00000000000000e+00
0.020 0.00000000000000e+00
0.021 0.00000000000000e+00
0.022 0.00000000000000e+00
0.023 0.00000000000000e+00
0.024 0.00000000000000e+00
0.025 0.00000000000000e+00
-0.025 0.00000000000000e+00
-0.024 0.00000000000000e+00
-0.023 0.00000000000000e+00
-0.022 0.00000000000000e+00
-0.021 0.00000000000000e+00
-0.020 0.00000000000000e+00
-0.019 0.00000000000000e+00
-0.018 0.00000000000000e+00
-0.017 0.00000000000000e+00
-0.016 0.00000000000000e+00
-0.015 0.00000000000000e+00
-0.014 0.00000000000000e+00
-0.013 0.00000000000000e+00
-0.012 0.00000000000000e+00
-0.011 0.00000000000000e+00
-0.010 0.00000000000000e+00
-0.009 0.00000000000000e+00
-0.008 0.00000000000000e+00
-0.007 0.00000000000000e+00
-0.006 0.00000000000000e+00
-0.005 0.00000000000000e+00
-0.004 0.00000000000000e+00
-0.003 0.00000000000000e+00
-0.002 0.00000000000000e+00
-0.001 0.00000000000000e+00
0.000 0.00000000000000e+00
0.001 0.00000000000000e+00
0.002 0.00000000000000e+00
0.003 0.00000000000000e+00
0.004 0.00000000000000e+00
0.005 0.00000000000000e+00
0.006 0.00000000000000e+00
0.007 0.00000000000000e+00
0.008 0.00000000000000e+00
0.009 0.00000000000000e+00
0.010 0.00000000000000e+00
0.011 0.00000000000000e+00
0.012 0.00000000000000e+00
0.013 0.00000000000000e+00
0.014 0.00000000000000e+00
0.015 0.00000000000000e+00
0.016 0.00000000000000e+00
0.017 0.00000000000000e+00
0.018 0.00000000000000e+00
0.019 0.00000000000000e+00
0.020 0.00000000000000e+00
0.021 0.00000000000000e+00
0.022 0.00000000000000e+00
0.023 0.00000000000000e+00
0.024 0.00000000000000e+00
0.025 0.00000000000000e+00
