# Supplementary material for: COSMOSol: efficient solvent screening for polymer additives with open-source COSMO-SAC
Source: RSC Adv. 2026 Jul 21. Online ahead of print. doi: 10.1039/d6ra05129d (PMC13386427; doi:10.1039/d6ra05129d)
Supplement: RA-OLF-D6RA05129D-s001 [file RA-OLF-D6RA05129D-s001.zip › COSMOSol-main/parameters/sigma_profiles/solvents/Hexylene_Glycol.sigma]

# meta: {"name": "HEXYLENE_GLYCOL", "area [A^2]": 164.75329, "volume [A^3]": 166.49879, "r_av [A]": 1.5191269449366247, "f_decay": 3.57, "sigma_hb [e/A^2]": 0.0084, "averaging": "Hsieh", "disp. flag": "HB-DONOR-ACCEPTOR", "disp. e/kB [K]": 92.4146, "standard_INCHIKEY": "SVTBMSDMJJWYQN-RXMQYKEDSA-N"}
# Rows are given as: sigma [e/A^2] followed by a space, then psigmaA [A^2]
# In the case of three sigma profiles, the order is NHB, OH, then OT
-0.025 0.00000000000000e+00
-0.024 0.00000000000000e+00
-0.023 0.00000000000000e+00
-0.022 0.00000000000000e+00
-0.021 0.00000000000000e+00
-0.020 0.00000000000000e+00
-0.019 0.00000000000000e+00
-0.018 0.00000000000000e+00
-0.017 0.00000000000000e+00
-0.016 2.07366695814025e-02
-0.015 1.03054356026987e-01
-0.014 8.44310888003101e-02
-0.013 1.21928001870607e-01
-0.012 1.36238290913600e-01
-0.011 4.02890549946940e-01
-0.010 2.64522891410437e-01
-0.009 5.06144301849066e-01
-0.008 8.40265046125964e-01
-0.007 1.02013543876014e+00
-0.006 1.66409597209568e+00
-0.005 4.31966046251468e+00
-0.004 1.47220024142372e+01
-0.003 2.04127060658106e+01
-0.002 2.30829821710882e+01
-0.001 1.32254191719455e+01
0.000 1.34441446437075e+01
0.001 2.15261833786256e+01
0.002 1.45175210226337e+01
0.003 3.11522109659318e+00
0.004 2.60559033963775e+00
0.005 1.13752796343309e+00
0.006 1.05266305789506e+00
0.007 1.43266237478610e+00
0.008 8.12867424522794e-01
0.009 6.66179751829273e-01
0.010 5.16908778326765e-01
0.011 1.05179669620824e+00
0.012 5.39979653744895e-01
0.013 3.29617595392842e-01
0.014 2.72370700165674e-01
0.015 2.45346795931861e-01
0.016 5.20311526824253e-02
0.017 0.00000000000000e+00
0.018 0.00000000000000e+00
0.019 0.00000000000000e+00
0.020 0.00000000000000e+00
0.021 0.00000000000000e+00
0.022 0.00000000000000e+00
0.023 0.00000000000000e+00
0.024 0.00000000000000e+00
0.025 0.00000000000000e+00
-0.025 0.00000000000000e+00
-0.024 0.00000000000000e+00
-0.023 0.00000000000000e+00
-0.022 0.00000000000000e+00
-0.021 0.00000000000000e+00
-0.020 0.00000000000000e+00
-0.019 0.00000000000000e+00
-0.018 0.00000000000000e+00
-0.017 0.00000000000000e+00
-0.016 2.61896124695966e-01
-0.015 9.20641703624707e-01
-0.014 5.39434962838975e-01
-0.013 5.62046417159100e-01
-0.012 4.55931407601287e-01
-0.011 9.81975659654909e-01
-0.010 4.69350084865705e-01
-0.009 6.50585795985674e-01
-0.008 4.61074394440863e-01
-0.007 1.42244212945420e-01
-0.006 3.22810700633242e-01
-0.005 2.89191807417819e-01
-0.004 1.04670789862512e-01
-0.003 3.12348515451044e-02
-0.002 2.73486147421660e-02
-0.001 1.22567330775303e-03
0.000 0.00000000000000e+00
0.001 1.19406089553855e-02
0.002 2.84641527702714e-02
0.003 4.44359008177448e-02
0.004 2.09279528313601e-01
0.005 2.51346755140528e-01
0.006 3.18691443725394e-01
0.007 4.20057761256318e-01
0.008 7.48987192647070e-01
0.009 8.56291540831443e-01
0.010 9.17165156035812e-01
0.011 2.56357155738197e+00
0.012 1.80708141563593e+00
0.013 1.51942446100077e+00
0.014 1.74019168306353e+00
0.015 2.19181896713249e+00
0.016 6.57133354876454e-01
0.017 0.00000000000000e+00
0.018 0.00000000000000e+00
0.019 0.00000000000000e+00
0.020 0.00000000000000e+00
0.021 0.00000000000000e+00
0.022 0.00000000000000e+00
0.023 0.00000000000000e+00
0.024 0.00000000000000e+00
0.025 0.00000000000000e+00
-0.025 0.00000000000000e+00
-0.024 0.00000000000000e+00
-0.023 0.00000000000000e+00
-0.022 0.00000000000000e+00
-0.021 0.00000000000000e+00
-0.020 0.00000000000000e+00
-0.019 0.00000000000000e+00
-0.018 0.00000000000000e+00
-0.017 0.00000000000000e+00
-0.016 0.00000000000000e+00
-0.015 0.00000000000000e+00
-0.014 0.00000000000000e+00
-0.013 0.00000000000000e+00
-0.012 0.00000000000000e+00
-0.011 0.00000000000000e+00
-0.010 0.00000000000000e+00
-0.009 0.00000000000000e+00
-0.008 0.00000000000000e+00
-0.007 0.00000000000000e+00
-0.006 0.00000000000000e+00
-0.005 0.00000000000000e+00
-0.004 0.00000000000000e+00
-0.003 0.00000000000000e+00
-0.002 0.00000000000000e+00
-0.001 0.00000000000000e+00
0.000 0.00000000000000e+00
0.001 0.00000000000000e+00
0.002 0.00000000000000e+00
0.003 0.00000000000000e+00
0.004 0.00000000000000e+00
0.005 0.00000000000000e+00
0.006 0.00000000000000e+00
0.007 0.00000000000000e+00
0.008 0.00000000000000e+00
0.009 0.00000000000000e+00
0.010 0.00000000000000e+00
0.011 0.00000000000000e+00
0.012 0.00000000000000e+00
0.013 0.00000000000000e+00
0.014 0.00000000000000e+00
0.015 0.00000000000000e+00
0.016 0.00000000000000e+00
0.017 0.00000000000000e+00
0.018 0.00000000000000e+00
0.019 0.00000000000000e+00
0.020 0.00000000000000e+00
0.021 0.00000000000000e+00
0.022 0.00000000000000e+00
0.023 0.00000000000000e+00
0.024 0.00000000000000e+00
0.025 0.00000000000000e+00
