# Supplementary material for: COSMOSol: efficient solvent screening for polymer additives with open-source COSMO-SAC
Source: RSC Adv. 2026 Jul 21. Online ahead of print. doi: 10.1039/d6ra05129d (PMC13386427; doi:10.1039/d6ra05129d)
Supplement: RA-OLF-D6RA05129D-s001 [file RA-OLF-D6RA05129D-s001.zip › COSMOSol-main/parameters/sigma_profiles/solvents/Ethanol.sigma]

# meta: {"name": "ETHANOL", "area [A^2]": 88.40645, "volume [A^3]": 70.19948, "r_av [A]": 1.5191269449366247, "f_decay": 3.57, "sigma_hb [e/A^2]": 0.0084, "averaging": "Hsieh", "disp. flag": "HB-DONOR-ACCEPTOR", "disp. e/kB [K]": 86.59267499999999, "standard_INCHIKEY": "LFQSCWFLJHTTHZ-UHFFFAOYSA-N"}
# Rows are given as: sigma [e/A^2] followed by a space, then psigmaA [A^2]
# In the case of three sigma profiles, the order is NHB, OH, then OT
-0.025 0.00000000000000e+00
-0.024 0.00000000000000e+00
-0.023 0.00000000000000e+00
-0.022 0.00000000000000e+00
-0.021 0.00000000000000e+00
-0.020 0.00000000000000e+00
-0.019 0.00000000000000e+00
-0.018 0.00000000000000e+00
-0.017 0.00000000000000e+00
-0.016 2.41301269196219e-02
-0.015 7.22407660866591e-02
-0.014 2.18248266517940e-01
-0.013 3.33457158823448e-02
-0.012 1.63739478086317e-01
-0.011 2.85740511958364e-01
-0.010 4.29601222906926e-01
-0.009 3.61762504835656e-01
-0.008 2.49348009491843e-01
-0.007 7.79064449472097e-01
-0.006 9.60937874595320e-01
-0.005 4.05266475069863e+00
-0.004 9.60899640873702e+00
-0.003 1.03713167588429e+01
-0.002 9.43943012878465e+00
-0.001 7.87912896462627e+00
0.000 6.44049805564284e+00
0.001 7.19317402417498e+00
0.002 4.97218753330135e+00
0.003 1.30143320109866e+00
0.004 1.33941522426529e+00
0.005 1.58160652646601e+00
0.006 7.65200019468095e-01
0.007 3.02728506922932e-01
0.008 7.51023232851766e-01
0.009 4.99196628843071e-01
0.010 4.39904960346510e-01
0.011 3.20386173217157e-01
0.012 3.52727532917509e-01
0.013 4.31210559201129e-01
0.014 2.75637943861971e-01
0.015 1.98614705104445e-01
0.016 6.53861210955955e-02
0.017 0.00000000000000e+00
0.018 0.00000000000000e+00
0.019 0.00000000000000e+00
0.020 0.00000000000000e+00
0.021 0.00000000000000e+00
0.022 0.00000000000000e+00
0.023 0.00000000000000e+00
0.024 0.00000000000000e+00
0.025 0.00000000000000e+00
-0.025 0.00000000000000e+00
-0.024 0.00000000000000e+00
-0.023 0.00000000000000e+00
-0.022 0.00000000000000e+00
-0.021 0.00000000000000e+00
-0.020 0.00000000000000e+00
-0.019 0.00000000000000e+00
-0.018 0.00000000000000e+00
-0.017 0.00000000000000e+00
-0.016 3.04754179732818e-01
-0.015 6.45366819271174e-01
-0.014 1.39440041827748e+00
-0.013 1.53712353616411e-01
-0.012 5.47966142434499e-01
-0.011 6.96442812464575e-01
-0.010 7.62253010900744e-01
-0.009 4.65000882764972e-01
-0.008 2.13024930979546e-01
-0.007 7.95589834152842e-02
-0.006 6.17234303893102e-02
-0.005 1.16073537552771e-01
-0.004 4.18153979981153e-02
-0.003 1.58354678305300e-02
-0.002 6.92329151148129e-04
-0.001 5.71742707463494e-04
0.000 0.00000000000000e+00
0.001 3.00776431576653e-03
0.002 1.06540030232682e-02
0.003 2.25573526571545e-02
0.004 8.56163256281900e-02
0.005 7.76458989771158e-02
0.006 3.07400768549855e-01
0.007 1.96386421688199e-01
0.008 3.78781354691263e-01
0.009 5.74515169855014e-01
0.010 7.80535209526048e-01
0.011 7.80885587489376e-01
0.012 1.18042849410670e+00
0.013 1.98773330262041e+00
0.014 1.76106628632805e+00
0.015 1.77433528791731e+00
0.016 8.25801445917610e-01
0.017 0.00000000000000e+00
0.018 0.00000000000000e+00
0.019 0.00000000000000e+00
0.020 0.00000000000000e+00
0.021 0.00000000000000e+00
0.022 0.00000000000000e+00
0.023 0.00000000000000e+00
0.024 0.00000000000000e+00
0.025 0.00000000000000e+00
-0.025 0.00000000000000e+00
-0.024 0.00000000000000e+00
-0.023 0.00000000000000e+00
-0.022 0.00000000000000e+00
-0.021 0.00000000000000e+00
-0.020 0.00000000000000e+00
-0.019 0.00000000000000e+00
-0.018 0.00000000000000e+00
-0.017 0.00000000000000e+00
-0.016 0.00000000000000e+00
-0.015 0.00000000000000e+00
-0.014 0.00000000000000e+00
-0.013 0.00000000000000e+00
-0.012 0.00000000000000e+00
-0.011 0.00000000000000e+00
-0.010 0.00000000000000e+00
-0.009 0.00000000000000e+00
-0.008 0.00000000000000e+00
-0.007 0.00000000000000e+00
-0.006 0.00000000000000e+00
-0.005 0.00000000000000e+00
-0.004 0.00000000000000e+00
-0.003 0.00000000000000e+00
-0.002 0.00000000000000e+00
-0.001 0.00000000000000e+00
0.000 0.00000000000000e+00
0.001 0.00000000000000e+00
0.002 0.00000000000000e+00
0.003 0.00000000000000e+00
0.004 0.00000000000000e+00
0.005 0.00000000000000e+00
0.006 0.00000000000000e+00
0.007 0.00000000000000e+00
0.008 0.00000000000000e+00
0.009 0.00000000000000e+00
0.010 0.00000000000000e+00
0.011 0.00000000000000e+00
0.012 0.00000000000000e+00
0.013 0.00000000000000e+00
0.014 0.00000000000000e+00
0.015 0.00000000000000e+00
0.016 0.00000000000000e+00
0.017 0.00000000000000e+00
0.018 0.00000000000000e+00
0.019 0.00000000000000e+00
0.020 0.00000000000000e+00
0.021 0.00000000000000e+00
0.022 0.00000000000000e+00
0.023 0.00000000000000e+00
0.024 0.00000000000000e+00
0.025 0.00000000000000e+00
