# Supplementary material for: COSMOSol: efficient solvent screening for polymer additives with open-source COSMO-SAC
Source: RSC Adv. 2026 Jul 21. Online ahead of print. doi: 10.1039/d6ra05129d (PMC13386427; doi:10.1039/d6ra05129d)
Supplement: RA-OLF-D6RA05129D-s001 [file RA-OLF-D6RA05129D-s001.zip › COSMOSol-main/parameters/sigma_profiles/solvents/Lactic_acid.sigma]

# meta: {"name": "LACTIC_ACID", "area [A^2]": 121.3938, "volume [A^3]": 107.94735, "r_av [A]": 1.5191269449366247, "f_decay": 3.57, "sigma_hb [e/A^2]": 0.0084, "averaging": "Hsieh", "disp. flag": "COOH", "disp. e/kB [K]": 70.96836250000001, "standard_INCHIKEY": "JVTAAEKCZFNVCJ-UWTATZPHSA-N"}
# Rows are given as: sigma [e/A^2] followed by a space, then psigmaA [A^2]
# In the case of three sigma profiles, the order is NHB, OH, then OT
-0.025 0.00000000000000e+00
-0.024 0.00000000000000e+00
-0.023 0.00000000000000e+00
-0.022 0.00000000000000e+00
-0.021 0.00000000000000e+00
-0.020 0.00000000000000e+00
-0.019 6.24102446423847e-03
-0.018 5.12368515168902e-02
-0.017 3.19649058705891e-02
-0.016 1.65512983906616e-01
-0.015 2.88532196610346e-01
-0.014 1.38056573274572e-01
-0.013 1.96265566951609e-01
-0.012 4.05752275099690e-01
-0.011 3.98451572394050e-01
-0.010 7.11212608926754e-01
-0.009 1.07379242719965e+00
-0.008 1.50357329224801e+00
-0.007 1.88484590556470e+00
-0.006 6.99786225726541e+00
-0.005 7.26875007513844e+00
-0.004 5.68631339786664e+00
-0.003 7.60748258858671e+00
-0.002 6.97661987980443e+00
-0.001 5.09106688585744e+00
0.000 7.06686799122552e+00
0.001 4.16372223138554e+00
0.002 5.06959864982169e+00
0.003 3.14538339163208e+00
0.004 3.52277116180816e+00
0.005 1.93078063695428e+00
0.006 1.14101227193117e+00
0.007 3.65667643792800e+00
0.008 2.31069978833630e+00
0.009 2.19747723358512e+00
0.010 3.05454351760841e+00
0.011 1.58948173228223e+00
0.012 7.04811662604599e-01
0.013 2.39849702793321e-01
0.014 2.25881951347682e-02
0.015 0.00000000000000e+00
0.016 0.00000000000000e+00
0.017 0.00000000000000e+00
0.018 0.00000000000000e+00
0.019 0.00000000000000e+00
0.020 0.00000000000000e+00
0.021 0.00000000000000e+00
0.022 0.00000000000000e+00
0.023 0.00000000000000e+00
0.024 0.00000000000000e+00
0.025 0.00000000000000e+00
-0.025 0.00000000000000e+00
-0.024 0.00000000000000e+00
-0.023 0.00000000000000e+00
-0.022 0.00000000000000e+00
-0.021 0.00000000000000e+00
-0.020 0.00000000000000e+00
-0.019 2.42103704040466e-01
-0.018 1.34646059184502e+00
-0.017 5.78132240776691e-01
-0.016 2.09036503676966e+00
-0.015 2.57761809669031e+00
-0.014 8.82051191477366e-01
-0.013 9.04717185752910e-01
-0.012 1.35787967305717e+00
-0.011 9.71156423732731e-01
-0.010 1.16197369713356e+00
-0.009 4.57983670352182e-01
-0.008 2.21002686051376e-01
-0.007 1.38578240421263e-01
-0.006 7.89500831008420e-02
-0.005 5.00544972833748e-02
-0.004 4.49789871292928e-03
-0.003 5.27785427661891e-03
-0.002 6.48340513115903e-04
-0.001 0.00000000000000e+00
0.000 0.00000000000000e+00
0.001 6.09910254451124e-03
0.002 7.80026663438037e-02
0.003 1.17576438029654e-01
0.004 3.99201005428833e-01
0.005 3.74776322094147e-01
0.006 3.60087603380515e-01
0.007 1.73869502200413e+00
0.008 1.39567392747770e+00
0.009 7.80317143949952e-01
0.010 1.52891128262534e+00
0.011 1.68200922579432e+00
0.012 1.96464793843886e+00
0.013 1.10562515618621e+00
0.014 1.44317245889628e-01
0.015 0.00000000000000e+00
0.016 0.00000000000000e+00
0.017 0.00000000000000e+00
0.018 0.00000000000000e+00
0.019 0.00000000000000e+00
0.020 0.00000000000000e+00
0.021 0.00000000000000e+00
0.022 0.00000000000000e+00
0.023 0.00000000000000e+00
0.024 0.00000000000000e+00
0.025 0.00000000000000e+00
-0.025 0.00000000000000e+00
-0.024 0.00000000000000e+00
-0.023 0.00000000000000e+00
-0.022 0.00000000000000e+00
-0.021 0.00000000000000e+00
-0.020 0.00000000000000e+00
-0.019 0.00000000000000e+00
-0.018 0.00000000000000e+00
-0.017 0.00000000000000e+00
-0.016 0.00000000000000e+00
-0.015 0.00000000000000e+00
-0.014 0.00000000000000e+00
-0.013 0.00000000000000e+00
-0.012 0.00000000000000e+00
-0.011 0.00000000000000e+00
-0.010 0.00000000000000e+00
-0.009 0.00000000000000e+00
-0.008 0.00000000000000e+00
-0.007 0.00000000000000e+00
-0.006 0.00000000000000e+00
-0.005 0.00000000000000e+00
-0.004 0.00000000000000e+00
-0.003 0.00000000000000e+00
-0.002 0.00000000000000e+00
-0.001 0.00000000000000e+00
0.000 0.00000000000000e+00
0.001 2.86655511314261e-04
0.002 1.91557470143167e-02
0.003 6.62667785779204e-02
0.004 1.26524784412849e-01
0.005 1.18053266506733e-01
0.006 1.30101339865470e-01
0.007 6.33468763347768e-01
0.008 7.33436546511591e-01
0.009 2.04426760381772e+00
0.010 3.89084748218811e+00
0.011 2.19207611269985e+00
0.012 3.94055853793196e-01
0.013 0.00000000000000e+00
0.014 0.00000000000000e+00
0.015 0.00000000000000e+00
0.016 0.00000000000000e+00
0.017 0.00000000000000e+00
0.018 0.00000000000000e+00
0.019 0.00000000000000e+00
0.020 0.00000000000000e+00
0.021 0.00000000000000e+00
0.022 0.00000000000000e+00
0.023 0.00000000000000e+00
0.024 0.00000000000000e+00
0.025 0.00000000000000e+00
