# Supplementary material for: COSMOSol: efficient solvent screening for polymer additives with open-source COSMO-SAC
Source: RSC Adv. 2026 Jul 21. Online ahead of print. doi: 10.1039/d6ra05129d (PMC13386427; doi:10.1039/d6ra05129d)
Supplement: RA-OLF-D6RA05129D-s001 [file RA-OLF-D6RA05129D-s001.zip › COSMOSol-main/parameters/sigma_profiles/solvents/Glycerol.sigma]

# meta: {"name": "GLYCEROL", "area [A^2]": 124.78449, "volume [A^3]": 113.41334, "r_av [A]": 1.5191269449366247, "f_decay": 3.57, "sigma_hb [e/A^2]": 0.0084, "averaging": "Hsieh", "disp. flag": "HB-DONOR-ACCEPTOR", "disp. e/kB [K]": 76.88946666666666, "standard_INCHIKEY": "PEDCQBHIVMGVHV-UHFFFAOYSA-N"}
# Rows are given as: sigma [e/A^2] followed by a space, then psigmaA [A^2]
# In the case of three sigma profiles, the order is NHB, OH, then OT
-0.025 0.00000000000000e+00
-0.024 0.00000000000000e+00
-0.023 0.00000000000000e+00
-0.022 0.00000000000000e+00
-0.021 0.00000000000000e+00
-0.020 0.00000000000000e+00
-0.019 0.00000000000000e+00
-0.018 0.00000000000000e+00
-0.017 2.53320693219829e-02
-0.016 8.80301017083135e-02
-0.015 5.38190032690386e-02
-0.014 1.35606878343587e-01
-0.013 3.08264645909782e-01
-0.012 6.61809340693609e-01
-0.011 6.95229333872105e-01
-0.010 3.35271591069777e-01
-0.009 8.92549097262681e-01
-0.008 2.64851648949085e+00
-0.007 4.15424601478713e+00
-0.006 1.19725614808340e+01
-0.005 1.25184338220166e+01
-0.004 8.71263242933324e+00
-0.003 5.26068615553063e+00
-0.002 5.60964259580868e+00
-0.001 5.03436732232634e+00
0.000 3.58057519721329e+00
0.001 3.18654376861543e+00
0.002 2.22814228331382e+00
0.003 2.47399877076563e+00
0.004 1.96126750984750e+00
0.005 3.08070459763494e+00
0.006 2.50186846726988e+00
0.007 1.58978421784281e+00
0.008 1.63203480622789e+00
0.009 1.18992355230532e+00
0.010 1.33561019023585e+00
0.011 7.65162962347437e-01
0.012 1.16570188942220e+00
0.013 1.03795333188555e+00
0.014 5.24573243624572e-01
0.015 2.58140574465938e-01
0.016 1.10575333853650e-02
0.017 0.00000000000000e+00
0.018 0.00000000000000e+00
0.019 0.00000000000000e+00
0.020 0.00000000000000e+00
0.021 0.00000000000000e+00
0.022 0.00000000000000e+00
0.023 0.00000000000000e+00
0.024 0.00000000000000e+00
0.025 0.00000000000000e+00
-0.025 0.00000000000000e+00
-0.024 0.00000000000000e+00
-0.023 0.00000000000000e+00
-0.022 0.00000000000000e+00
-0.021 0.00000000000000e+00
-0.020 0.00000000000000e+00
-0.019 0.00000000000000e+00
-0.018 0.00000000000000e+00
-0.017 4.58167656113875e-01
-0.016 1.11178617200303e+00
-0.015 4.80794997583762e-01
-0.014 8.66399953138038e-01
-0.013 1.42099466170436e+00
-0.012 2.21479337594946e+00
-0.011 1.69450061271086e+00
-0.010 5.94881406605745e-01
-0.009 6.63952791492474e-01
-0.008 1.36761297043281e+00
-0.007 9.11929414608056e-01
-0.006 5.24852182694197e-01
-0.005 1.40464386986199e-01
-0.004 1.35887510254942e-01
-0.003 2.32526424261619e-02
-0.002 1.10939874712907e-02
-0.001 3.10779049722309e-03
0.000 0.00000000000000e+00
0.001 1.62271580896341e-02
0.002 4.34536019432501e-02
0.003 1.09513443616750e-01
0.004 2.63402416171443e-01
0.005 6.31928506311973e-01
0.006 8.67065905125503e-01
0.007 8.47445936006535e-01
0.008 1.50377925223974e+00
0.009 1.52949931197590e+00
0.010 2.36980910344748e+00
0.011 1.86495167184634e+00
0.012 3.90110665455137e+00
0.013 4.78461011756535e+00
0.014 3.35152788151544e+00
0.015 2.30611288462906e+00
0.016 1.39652374309932e-01
0.017 0.00000000000000e+00
0.018 0.00000000000000e+00
0.019 0.00000000000000e+00
0.020 0.00000000000000e+00
0.021 0.00000000000000e+00
0.022 0.00000000000000e+00
0.023 0.00000000000000e+00
0.024 0.00000000000000e+00
0.025 0.00000000000000e+00
-0.025 0.00000000000000e+00
-0.024 0.00000000000000e+00
-0.023 0.00000000000000e+00
-0.022 0.00000000000000e+00
-0.021 0.00000000000000e+00
-0.020 0.00000000000000e+00
-0.019 0.00000000000000e+00
-0.018 0.00000000000000e+00
-0.017 0.00000000000000e+00
-0.016 0.00000000000000e+00
-0.015 0.00000000000000e+00
-0.014 0.00000000000000e+00
-0.013 0.00000000000000e+00
-0.012 0.00000000000000e+00
-0.011 0.00000000000000e+00
-0.010 0.00000000000000e+00
-0.009 0.00000000000000e+00
-0.008 0.00000000000000e+00
-0.007 0.00000000000000e+00
-0.006 0.00000000000000e+00
-0.005 0.00000000000000e+00
-0.004 0.00000000000000e+00
-0.003 0.00000000000000e+00
-0.002 0.00000000000000e+00
-0.001 0.00000000000000e+00
0.000 0.00000000000000e+00
0.001 0.00000000000000e+00
0.002 0.00000000000000e+00
0.003 0.00000000000000e+00
0.004 0.00000000000000e+00
0.005 0.00000000000000e+00
0.006 0.00000000000000e+00
0.007 0.00000000000000e+00
0.008 0.00000000000000e+00
0.009 0.00000000000000e+00
0.010 0.00000000000000e+00
0.011 0.00000000000000e+00
0.012 0.00000000000000e+00
0.013 0.00000000000000e+00
0.014 0.00000000000000e+00
0.015 0.00000000000000e+00
0.016 0.00000000000000e+00
0.017 0.00000000000000e+00
0.018 0.00000000000000e+00
0.019 0.00000000000000e+00
0.020 0.00000000000000e+00
0.021 0.00000000000000e+00
0.022 0.00000000000000e+00
0.023 0.00000000000000e+00
0.024 0.00000000000000e+00
0.025 0.00000000000000e+00
