# Supplementary material for: COSMOSol: efficient solvent screening for polymer additives with open-source COSMO-SAC
Source: RSC Adv. 2026 Jul 21. Online ahead of print. doi: 10.1039/d6ra05129d (PMC13386427; doi:10.1039/d6ra05129d)
Supplement: RA-OLF-D6RA05129D-s001 [file RA-OLF-D6RA05129D-s001.zip › COSMOSol-main/parameters/sigma_profiles/solvents/1-Octanol.sigma]

# meta: {"name": "1-OCTANOL", "area [A^2]": 207.60522, "volume [A^3]": 201.33482, "r_av [A]": 1.5191269449366247, "f_decay": 3.57, "sigma_hb [e/A^2]": 0.0084, "averaging": "Hsieh", "disp. flag": "HB-DONOR-ACCEPTOR", "disp. e/kB [K]": 104.05845, "standard_INCHIKEY": "KBPLFHHGFOOTCA-UHFFFAOYSA-N"}
# Rows are given as: sigma [e/A^2] followed by a space, then psigmaA [A^2]
# In the case of three sigma profiles, the order is NHB, OH, then OT
-0.025 0.00000000000000e+00
-0.024 0.00000000000000e+00
-0.023 0.00000000000000e+00
-0.022 0.00000000000000e+00
-0.021 0.00000000000000e+00
-0.020 0.00000000000000e+00
-0.019 0.00000000000000e+00
-0.018 0.00000000000000e+00
-0.017 0.00000000000000e+00
-0.016 2.44837025363870e-02
-0.015 8.40315072901184e-02
-0.014 1.87620900739663e-01
-0.013 6.42885475584423e-03
-0.012 2.07212256041011e-01
-0.011 2.99490905743785e-01
-0.010 4.35732188810735e-01
-0.009 2.66734570224662e-01
-0.008 3.00962981804504e-01
-0.007 6.81427913307032e-01
-0.006 1.03600869215975e+00
-0.005 2.22252276345040e+00
-0.004 6.28695079188496e+00
-0.003 2.01498466094071e+01
-0.002 3.34879436049950e+01
-0.001 3.65912774143486e+01
0.000 2.76412186027440e+01
0.001 2.27550673078393e+01
0.002 1.74021572613801e+01
0.003 1.36799892402952e+01
0.004 1.92640504635364e+00
0.005 1.00653110163608e+00
0.006 8.88292977818870e-01
0.007 6.79946563859460e-01
0.008 7.06442423977265e-01
0.009 5.25881851071893e-01
0.010 2.71386156724997e-01
0.011 3.27205252401752e-01
0.012 4.53438630406730e-01
0.013 3.04274745490685e-01
0.014 3.17624471627426e-01
0.015 2.01345401994770e-01
0.016 7.26606082489096e-02
0.017 0.00000000000000e+00
0.018 0.00000000000000e+00
0.019 0.00000000000000e+00
0.020 0.00000000000000e+00
0.021 0.00000000000000e+00
0.022 0.00000000000000e+00
0.023 0.00000000000000e+00
0.024 0.00000000000000e+00
0.025 0.00000000000000e+00
-0.025 0.00000000000000e+00
-0.024 0.00000000000000e+00
-0.023 0.00000000000000e+00
-0.022 0.00000000000000e+00
-0.021 0.00000000000000e+00
-0.020 0.00000000000000e+00
-0.019 0.00000000000000e+00
-0.018 0.00000000000000e+00
-0.017 0.00000000000000e+00
-0.016 3.09219703160013e-01
-0.015 7.50700048132535e-01
-0.014 1.19872046015760e+00
-0.013 2.96348232278343e-02
-0.012 6.93450974285419e-01
-0.011 7.29957006356022e-01
-0.010 7.73131348695701e-01
-0.009 3.42854245424769e-01
-0.008 2.77311418851331e-01
-0.007 1.05445473002713e-01
-0.006 7.14079648164588e-02
-0.005 1.02651825095954e-01
-0.004 3.32469905633179e-02
-0.003 1.70354911181798e-02
-0.002 1.09103632942320e-03
-0.001 4.65589860660277e-04
0.000 0.00000000000000e+00
0.001 3.41354823228615e-03
0.002 1.02179654422405e-02
0.003 1.40846538972878e-02
0.004 9.09653180539148e-02
0.005 7.93685320458494e-02
0.006 2.61173884726449e-01
0.007 3.23238334498336e-01
0.008 3.37136196712136e-01
0.009 6.75955970311519e-01
0.010 4.81527761212240e-01
0.011 7.97505907279487e-01
0.012 1.51746554977889e+00
0.013 1.40260258440490e+00
0.014 2.02932056762085e+00
0.015 1.79873011734629e+00
0.016 9.17675407988753e-01
0.017 0.00000000000000e+00
0.018 0.00000000000000e+00
0.019 0.00000000000000e+00
0.020 0.00000000000000e+00
0.021 0.00000000000000e+00
0.022 0.00000000000000e+00
0.023 0.00000000000000e+00
0.024 0.00000000000000e+00
0.025 0.00000000000000e+00
-0.025 0.00000000000000e+00
-0.024 0.00000000000000e+00
-0.023 0.00000000000000e+00
-0.022 0.00000000000000e+00
-0.021 0.00000000000000e+00
-0.020 0.00000000000000e+00
-0.019 0.00000000000000e+00
-0.018 0.00000000000000e+00
-0.017 0.00000000000000e+00
-0.016 0.00000000000000e+00
-0.015 0.00000000000000e+00
-0.014 0.00000000000000e+00
-0.013 0.00000000000000e+00
-0.012 0.00000000000000e+00
-0.011 0.00000000000000e+00
-0.010 0.00000000000000e+00
-0.009 0.00000000000000e+00
-0.008 0.00000000000000e+00
-0.007 0.00000000000000e+00
-0.006 0.00000000000000e+00
-0.005 0.00000000000000e+00
-0.004 0.00000000000000e+00
-0.003 0.00000000000000e+00
-0.002 0.00000000000000e+00
-0.001 0.00000000000000e+00
0.000 0.00000000000000e+00
0.001 0.00000000000000e+00
0.002 0.00000000000000e+00
0.003 0.00000000000000e+00
0.004 0.00000000000000e+00
0.005 0.00000000000000e+00
0.006 0.00000000000000e+00
0.007 0.00000000000000e+00
0.008 0.00000000000000e+00
0.009 0.00000000000000e+00
0.010 0.00000000000000e+00
0.011 0.00000000000000e+00
0.012 0.00000000000000e+00
0.013 0.00000000000000e+00
0.014 0.00000000000000e+00
0.015 0.00000000000000e+00
0.016 0.00000000000000e+00
0.017 0.00000000000000e+00
0.018 0.00000000000000e+00
0.019 0.00000000000000e+00
0.020 0.00000000000000e+00
0.021 0.00000000000000e+00
0.022 0.00000000000000e+00
0.023 0.00000000000000e+00
0.024 0.00000000000000e+00
0.025 0.00000000000000e+00
