# Supplementary material for: COSMOSol: efficient solvent screening for polymer additives with open-source COSMO-SAC
Source: RSC Adv. 2026 Jul 21. Online ahead of print. doi: 10.1039/d6ra05129d (PMC13386427; doi:10.1039/d6ra05129d)
Supplement: RA-OLF-D6RA05129D-s001 [file RA-OLF-D6RA05129D-s001.zip › COSMOSol-main/parameters/sigma_profiles/solvents/Dibutyl_maleate.sigma]

# meta: {"name": "DIBUTYL_MALEATE", "area [A^2]": 303.23958, "volume [A^3]": 299.7381, "r_av [A]": 1.5191269449366247, "f_decay": 3.57, "sigma_hb [e/A^2]": 0.0084, "averaging": "Hsieh", "disp. flag": "HB-ACCEPTOR", "disp. e/kB [K]": 97.7878375, "standard_INCHIKEY": "JBSLOWBPDRZSMB-BQYQJAHWSA-N"}
# Rows are given as: sigma [e/A^2] followed by a space, then psigmaA [A^2]
# In the case of three sigma profiles, the order is NHB, OH, then OT
-0.025 0.00000000000000e+00
-0.024 0.00000000000000e+00
-0.023 0.00000000000000e+00
-0.022 0.00000000000000e+00
-0.021 0.00000000000000e+00
-0.020 0.00000000000000e+00
-0.019 0.00000000000000e+00
-0.018 0.00000000000000e+00
-0.017 0.00000000000000e+00
-0.016 0.00000000000000e+00
-0.015 0.00000000000000e+00
-0.014 0.00000000000000e+00
-0.013 0.00000000000000e+00
-0.012 0.00000000000000e+00
-0.011 0.00000000000000e+00
-0.010 0.00000000000000e+00
-0.009 0.00000000000000e+00
-0.008 1.45655869295002e+00
-0.007 2.64058677580702e+00
-0.006 6.32746693109946e+00
-0.005 9.46702270978124e+00
-0.004 2.46390308871355e+01
-0.003 4.75757449691151e+01
-0.002 4.74031508767520e+01
-0.001 3.55703717964455e+01
0.000 2.94076530095981e+01
0.001 2.24326820822880e+01
0.002 1.94743204687776e+01
0.003 6.53528927717842e+00
0.004 4.15582113022914e+00
0.005 3.58527976531046e+00
0.006 3.92879845222979e+00
0.007 3.18849582175773e+00
0.008 3.83910152719770e+00
0.009 1.73836106817564e+00
0.010 2.86566306431860e+00
0.011 2.69850327566279e+00
0.012 2.78168956622083e-01
0.013 0.00000000000000e+00
0.014 0.00000000000000e+00
0.015 0.00000000000000e+00
0.016 0.00000000000000e+00
0.017 0.00000000000000e+00
0.018 0.00000000000000e+00
0.019 0.00000000000000e+00
0.020 0.00000000000000e+00
0.021 0.00000000000000e+00
0.022 0.00000000000000e+00
0.023 0.00000000000000e+00
0.024 0.00000000000000e+00
0.025 0.00000000000000e+00
-0.025 0.00000000000000e+00
-0.024 0.00000000000000e+00
-0.023 0.00000000000000e+00
-0.022 0.00000000000000e+00
-0.021 0.00000000000000e+00
-0.020 0.00000000000000e+00
-0.019 0.00000000000000e+00
-0.018 0.00000000000000e+00
-0.017 0.00000000000000e+00
-0.016 0.00000000000000e+00
-0.015 0.00000000000000e+00
-0.014 0.00000000000000e+00
-0.013 0.00000000000000e+00
-0.012 0.00000000000000e+00
-0.011 0.00000000000000e+00
-0.010 0.00000000000000e+00
-0.009 0.00000000000000e+00
-0.008 0.00000000000000e+00
-0.007 0.00000000000000e+00
-0.006 0.00000000000000e+00
-0.005 0.00000000000000e+00
-0.004 0.00000000000000e+00
-0.003 0.00000000000000e+00
-0.002 0.00000000000000e+00
-0.001 0.00000000000000e+00
0.000 0.00000000000000e+00
0.001 0.00000000000000e+00
0.002 0.00000000000000e+00
0.003 0.00000000000000e+00
0.004 0.00000000000000e+00
0.005 0.00000000000000e+00
0.006 0.00000000000000e+00
0.007 0.00000000000000e+00
0.008 0.00000000000000e+00
0.009 0.00000000000000e+00
0.010 0.00000000000000e+00
0.011 0.00000000000000e+00
0.012 0.00000000000000e+00
0.013 0.00000000000000e+00
0.014 0.00000000000000e+00
0.015 0.00000000000000e+00
0.016 0.00000000000000e+00
0.017 0.00000000000000e+00
0.018 0.00000000000000e+00
0.019 0.00000000000000e+00
0.020 0.00000000000000e+00
0.021 0.00000000000000e+00
0.022 0.00000000000000e+00
0.023 0.00000000000000e+00
0.024 0.00000000000000e+00
0.025 0.00000000000000e+00
-0.025 0.00000000000000e+00
-0.024 0.00000000000000e+00
-0.023 0.00000000000000e+00
-0.022 0.00000000000000e+00
-0.021 0.00000000000000e+00
-0.020 0.00000000000000e+00
-0.019 0.00000000000000e+00
-0.018 0.00000000000000e+00
-0.017 0.00000000000000e+00
-0.016 0.00000000000000e+00
-0.015 0.00000000000000e+00
-0.014 0.00000000000000e+00
-0.013 0.00000000000000e+00
-0.012 0.00000000000000e+00
-0.011 0.00000000000000e+00
-0.010 0.00000000000000e+00
-0.009 0.00000000000000e+00
-0.008 0.00000000000000e+00
-0.007 0.00000000000000e+00
-0.006 0.00000000000000e+00
-0.005 0.00000000000000e+00
-0.004 0.00000000000000e+00
-0.003 0.00000000000000e+00
-0.002 0.00000000000000e+00
-0.001 0.00000000000000e+00
0.000 0.00000000000000e+00
0.001 7.09252467980842e-03
0.002 6.74752465256771e-02
0.003 1.81696004142793e-01
0.004 5.56435533831344e-01
0.005 1.04185830477197e+00
0.006 1.74398882684664e+00
0.007 2.06844506111274e+00
0.008 3.53740079673010e+00
0.009 2.23444779506146e+00
0.010 5.08462309353616e+00
0.011 6.57713251042725e+00
0.012 9.30912763902182e-01
0.013 0.00000000000000e+00
0.014 0.00000000000000e+00
0.015 0.00000000000000e+00
0.016 0.00000000000000e+00
0.017 0.00000000000000e+00
0.018 0.00000000000000e+00
0.019 0.00000000000000e+00
0.020 0.00000000000000e+00
0.021 0.00000000000000e+00
0.022 0.00000000000000e+00
0.023 0.00000000000000e+00
0.024 0.00000000000000e+00
0.025 0.00000000000000e+00
