# Supplementary material for: COSMOSol: efficient solvent screening for polymer additives with open-source COSMO-SAC
Source: RSC Adv. 2026 Jul 21. Online ahead of print. doi: 10.1039/d6ra05129d (PMC13386427; doi:10.1039/d6ra05129d)
Supplement: RA-OLF-D6RA05129D-s001 [file RA-OLF-D6RA05129D-s001.zip › COSMOSol-main/parameters/sigma_profiles/solvents/Pyridine.sigma]

# meta: {"name": "PYRIDINE", "area [A^2]": 117.76511, "volume [A^3]": 105.66368, "r_av [A]": 1.5191269449366247, "f_decay": 3.57, "sigma_hb [e/A^2]": 0.0084, "averaging": "Hsieh", "disp. flag": "HB-ACCEPTOR", "disp. e/kB [K]": 111.99196666666667, "standard_INCHIKEY": "JUJWROOIHBZHMG-UHFFFAOYSA-N"}
# Rows are given as: sigma [e/A^2] followed by a space, then psigmaA [A^2]
# In the case of three sigma profiles, the order is NHB, OH, then OT
-0.025 0.00000000000000e+00
-0.024 0.00000000000000e+00
-0.023 0.00000000000000e+00
-0.022 0.00000000000000e+00
-0.021 0.00000000000000e+00
-0.020 0.00000000000000e+00
-0.019 0.00000000000000e+00
-0.018 0.00000000000000e+00
-0.017 0.00000000000000e+00
-0.016 0.00000000000000e+00
-0.015 0.00000000000000e+00
-0.014 0.00000000000000e+00
-0.013 0.00000000000000e+00
-0.012 0.00000000000000e+00
-0.011 0.00000000000000e+00
-0.010 0.00000000000000e+00
-0.009 0.00000000000000e+00
-0.008 2.01026589858470e+00
-0.007 1.07135680214800e+01
-0.006 1.26503296869209e+01
-0.005 9.26693433313538e+00
-0.004 6.83107063285850e+00
-0.003 5.04249094830476e+00
-0.002 4.63528343172048e+00
-0.001 7.16437833640672e+00
0.000 3.69690762612801e+00
0.001 8.51945879111662e+00
0.002 7.04599348300365e+00
0.003 1.15369474322056e+01
0.004 1.27318635502025e+01
0.005 2.45281560698858e+00
0.006 1.10483532169770e+00
0.007 5.08290706754756e-01
0.008 7.92175423061819e-01
0.009 8.56216330827922e-01
0.010 1.66300437146980e-01
0.011 3.43850160646481e-01
0.012 3.89232795561686e-01
0.013 1.49396006645665e-01
0.014 1.12327300529452e-01
0.015 9.70248892919650e-02
0.016 8.07239004098502e-02
0.017 3.10967602354239e-02
0.018 7.50752130661066e-03
0.019 0.00000000000000e+00
0.020 0.00000000000000e+00
0.021 0.00000000000000e+00
0.022 0.00000000000000e+00
0.023 0.00000000000000e+00
0.024 0.00000000000000e+00
0.025 0.00000000000000e+00
-0.025 0.00000000000000e+00
-0.024 0.00000000000000e+00
-0.023 0.00000000000000e+00
-0.022 0.00000000000000e+00
-0.021 0.00000000000000e+00
-0.020 0.00000000000000e+00
-0.019 0.00000000000000e+00
-0.018 0.00000000000000e+00
-0.017 0.00000000000000e+00
-0.016 0.00000000000000e+00
-0.015 0.00000000000000e+00
-0.014 0.00000000000000e+00
-0.013 0.00000000000000e+00
-0.012 0.00000000000000e+00
-0.011 0.00000000000000e+00
-0.010 0.00000000000000e+00
-0.009 0.00000000000000e+00
-0.008 0.00000000000000e+00
-0.007 0.00000000000000e+00
-0.006 0.00000000000000e+00
-0.005 0.00000000000000e+00
-0.004 0.00000000000000e+00
-0.003 0.00000000000000e+00
-0.002 0.00000000000000e+00
-0.001 0.00000000000000e+00
0.000 0.00000000000000e+00
0.001 0.00000000000000e+00
0.002 0.00000000000000e+00
0.003 0.00000000000000e+00
0.004 0.00000000000000e+00
0.005 0.00000000000000e+00
0.006 0.00000000000000e+00
0.007 0.00000000000000e+00
0.008 0.00000000000000e+00
0.009 0.00000000000000e+00
0.010 0.00000000000000e+00
0.011 0.00000000000000e+00
0.012 0.00000000000000e+00
0.013 0.00000000000000e+00
0.014 0.00000000000000e+00
0.015 0.00000000000000e+00
0.016 0.00000000000000e+00
0.017 0.00000000000000e+00
0.018 0.00000000000000e+00
0.019 0.00000000000000e+00
0.020 0.00000000000000e+00
0.021 0.00000000000000e+00
0.022 0.00000000000000e+00
0.023 0.00000000000000e+00
0.024 0.00000000000000e+00
0.025 0.00000000000000e+00
-0.025 0.00000000000000e+00
-0.024 0.00000000000000e+00
-0.023 0.00000000000000e+00
-0.022 0.00000000000000e+00
-0.021 0.00000000000000e+00
-0.020 0.00000000000000e+00
-0.019 0.00000000000000e+00
-0.018 0.00000000000000e+00
-0.017 0.00000000000000e+00
-0.016 0.00000000000000e+00
-0.015 0.00000000000000e+00
-0.014 0.00000000000000e+00
-0.013 0.00000000000000e+00
-0.012 0.00000000000000e+00
-0.011 0.00000000000000e+00
-0.010 0.00000000000000e+00
-0.009 0.00000000000000e+00
-0.008 0.00000000000000e+00
-0.007 0.00000000000000e+00
-0.006 0.00000000000000e+00
-0.005 0.00000000000000e+00
-0.004 0.00000000000000e+00
-0.003 0.00000000000000e+00
-0.002 0.00000000000000e+00
-0.001 0.00000000000000e+00
0.000 0.00000000000000e+00
0.001 0.00000000000000e+00
0.002 0.00000000000000e+00
0.003 0.00000000000000e+00
0.004 0.00000000000000e+00
0.005 3.33320814778521e-02
0.006 1.45869381382053e-01
0.007 3.29738993171014e-01
0.008 7.29921298730109e-01
0.009 1.10056002031953e+00
0.010 2.95071340979075e-01
0.011 8.38074976858472e-01
0.012 1.30259602623443e+00
0.013 6.88664531402578e-01
0.014 7.17665424524117e-01
0.015 8.66777134082160e-01
0.016 1.01951167253220e+00
0.017 5.62430552700079e-01
0.018 1.97291232433671e-01
0.019 0.00000000000000e+00
0.020 0.00000000000000e+00
0.021 0.00000000000000e+00
0.022 0.00000000000000e+00
0.023 0.00000000000000e+00
0.024 0.00000000000000e+00
0.025 0.00000000000000e+00
