# Supplementary material for: COSMOSol: efficient solvent screening for polymer additives with open-source COSMO-SAC
Source: RSC Adv. 2026 Jul 21. Online ahead of print. doi: 10.1039/d6ra05129d (PMC13386427; doi:10.1039/d6ra05129d)
Supplement: RA-OLF-D6RA05129D-s001 [file RA-OLF-D6RA05129D-s001.zip › COSMOSol-main/parameters/sigma_profiles/solvents/Tetrahydrofurfuryl alcohol.sigma]

# meta: {"name": "TETRAHYDROFURFURYL_ALCOHOL", "area [A^2]": 141.37618, "volume [A^3]": 133.05767, "r_av [A]": 1.5191269449366247, "f_decay": 3.57, "sigma_hb [e/A^2]": 0.0084, "averaging": "Hsieh", "disp. flag": "HB-DONOR-ACCEPTOR", "disp. e/kB [K]": 98.637, "standard_INCHIKEY": "BSYVTEYKTMYBMK-RXMQYKEDSA-N"}
# Rows are given as: sigma [e/A^2] followed by a space, then psigmaA [A^2]
# In the case of three sigma profiles, the order is NHB, OH, then OT
-0.025 0.00000000000000e+00
-0.024 0.00000000000000e+00
-0.023 0.00000000000000e+00
-0.022 0.00000000000000e+00
-0.021 0.00000000000000e+00
-0.020 0.00000000000000e+00
-0.019 0.00000000000000e+00
-0.018 0.00000000000000e+00
-0.017 0.00000000000000e+00
-0.016 3.20803079824220e-02
-0.015 1.59095925435330e-01
-0.014 1.53312155167426e-01
-0.013 7.01012314431871e-02
-0.012 2.03534839309030e-01
-0.011 2.81821820998691e-01
-0.010 3.56345043743200e-01
-0.009 3.82347527011498e-01
-0.008 7.20382461832774e-01
-0.007 5.41955364706861e-01
-0.006 7.47710913617388e-01
-0.005 4.13539469824240e+00
-0.004 1.55483577735628e+01
-0.003 2.25267477792087e+01
-0.002 2.08262326851063e+01
-0.001 1.22554120762658e+01
0.000 1.05224408587515e+01
0.001 1.04985019351924e+01
0.002 3.44646029983513e+00
0.003 2.68434022486637e+00
0.004 2.11380814167012e+00
0.005 1.42570513924938e+00
0.006 2.71905052322372e+00
0.007 6.26437798603883e-01
0.008 9.83721537666905e-01
0.009 1.05164164385058e+00
0.010 1.32941145813355e+00
0.011 7.60485325568802e-01
0.012 7.33447704869572e-01
0.013 8.35404313272434e-01
0.014 3.49118031910602e-01
0.015 2.76027184349171e-02
0.016 0.00000000000000e+00
0.017 0.00000000000000e+00
0.018 0.00000000000000e+00
0.019 0.00000000000000e+00
0.020 0.00000000000000e+00
0.021 0.00000000000000e+00
0.022 0.00000000000000e+00
0.023 0.00000000000000e+00
0.024 0.00000000000000e+00
0.025 0.00000000000000e+00
-0.025 0.00000000000000e+00
-0.024 0.00000000000000e+00
-0.023 0.00000000000000e+00
-0.022 0.00000000000000e+00
-0.021 0.00000000000000e+00
-0.020 0.00000000000000e+00
-0.019 0.00000000000000e+00
-0.018 0.00000000000000e+00
-0.017 0.00000000000000e+00
-0.016 4.05161894809975e-01
-0.015 1.42129211689194e+00
-0.014 9.79519960012643e-01
-0.013 3.23142718379791e-01
-0.012 6.81144230155665e-01
-0.011 6.86891684644339e-01
-0.010 6.32272600796714e-01
-0.009 4.91460378582129e-01
-0.008 1.06546739370121e-01
-0.007 1.44216046133180e-01
-0.006 5.25154963858799e-02
-0.005 5.86086604531421e-02
-0.004 6.73526669313268e-02
-0.003 9.17626092282837e-04
-0.002 0.00000000000000e+00
-0.001 0.00000000000000e+00
0.000 0.00000000000000e+00
0.001 2.20117593138349e-03
0.002 6.15878052605127e-03
0.003 5.41504098864979e-02
0.004 8.56212346866636e-02
0.005 1.06213136300763e-01
0.006 3.38983874720505e-01
0.007 1.24540613648715e-01
0.008 5.01231605465688e-01
0.009 5.36482316005067e-01
0.010 1.17673315896815e+00
0.011 9.14154704288518e-01
0.012 1.33566605713424e+00
0.013 2.09521266339492e+00
0.014 1.25893105193212e+00
0.015 2.21871638249704e-01
0.016 0.00000000000000e+00
0.017 0.00000000000000e+00
0.018 0.00000000000000e+00
0.019 0.00000000000000e+00
0.020 0.00000000000000e+00
0.021 0.00000000000000e+00
0.022 0.00000000000000e+00
0.023 0.00000000000000e+00
0.024 0.00000000000000e+00
0.025 0.00000000000000e+00
-0.025 0.00000000000000e+00
-0.024 0.00000000000000e+00
-0.023 0.00000000000000e+00
-0.022 0.00000000000000e+00
-0.021 0.00000000000000e+00
-0.020 0.00000000000000e+00
-0.019 0.00000000000000e+00
-0.018 0.00000000000000e+00
-0.017 0.00000000000000e+00
-0.016 0.00000000000000e+00
-0.015 0.00000000000000e+00
-0.014 0.00000000000000e+00
-0.013 0.00000000000000e+00
-0.012 0.00000000000000e+00
-0.011 0.00000000000000e+00
-0.010 0.00000000000000e+00
-0.009 0.00000000000000e+00
-0.008 0.00000000000000e+00
-0.007 0.00000000000000e+00
-0.006 0.00000000000000e+00
-0.005 0.00000000000000e+00
-0.004 0.00000000000000e+00
-0.003 0.00000000000000e+00
-0.002 0.00000000000000e+00
-0.001 0.00000000000000e+00
0.000 0.00000000000000e+00
0.001 0.00000000000000e+00
0.002 0.00000000000000e+00
0.003 0.00000000000000e+00
0.004 3.34726280309898e-04
0.005 9.70310206063097e-03
0.006 1.17461843865309e-01
0.007 1.78237336812910e-01
0.008 4.05182910131538e-01
0.009 8.15272733803332e-01
0.010 1.18207736729473e+00
0.011 9.39396041271690e-01
0.012 1.11887034552214e+00
0.013 1.75571570375997e+00
0.014 9.71603639092996e-01
0.015 2.47187505926733e-02
0.016 0.00000000000000e+00
0.017 0.00000000000000e+00
0.018 0.00000000000000e+00
0.019 0.00000000000000e+00
0.020 0.00000000000000e+00
0.021 0.00000000000000e+00
0.022 0.00000000000000e+00
0.023 0.00000000000000e+00
0.024 0.00000000000000e+00
0.025 0.00000000000000e+00
