# Supplementary material for: COSMOSol: efficient solvent screening for polymer additives with open-source COSMO-SAC
Source: RSC Adv. 2026 Jul 21. Online ahead of print. doi: 10.1039/d6ra05129d (PMC13386427; doi:10.1039/d6ra05129d)
Supplement: RA-OLF-D6RA05129D-s001 [file RA-OLF-D6RA05129D-s001.zip › COSMOSol-main/parameters/sigma_profiles/solvents/Urea.sigma]

# meta: {"name": "Urea", "area [A^2]": 91.74142, "volume [A^3]": 73.39714, "r_av [A]": 1.5191269449366247, "f_decay": 3.57, "sigma_hb [e/A^2]": 0.0084, "averaging": "Hsieh", "disp. flag": "HB-DONOR-ACCEPTOR", "disp. e/kB [K]": 87.75923749999998, "standard_INCHIKEY": "XSQUKJJJFZCRTK-UHFFFAOYSA-N"}
# Rows are given as: sigma [e/A^2] followed by a space, then psigmaA [A^2]
# In the case of three sigma profiles, the order is NHB, OH, then OT
-0.025 0.00000000000000e+00
-0.024 0.00000000000000e+00
-0.023 0.00000000000000e+00
-0.022 0.00000000000000e+00
-0.021 0.00000000000000e+00
-0.020 0.00000000000000e+00
-0.019 0.00000000000000e+00
-0.018 0.00000000000000e+00
-0.017 0.00000000000000e+00
-0.016 0.00000000000000e+00
-0.015 9.28299783173906e-02
-0.014 6.07449812435148e-01
-0.013 8.56057925951362e-01
-0.012 1.19177277332214e+00
-0.011 1.44518478883349e+00
-0.010 2.83949075788672e+00
-0.009 2.18472512448418e+00
-0.008 3.84153122844165e-01
-0.007 1.31988901915278e+00
-0.006 2.60270824748265e+00
-0.005 2.39177622529230e+00
-0.004 1.16512141138844e+00
-0.003 1.78927133628090e+00
-0.002 1.58511516835124e+00
-0.001 2.30364402544762e+00
0.000 2.48563713546165e+00
0.001 2.55914893921654e+00
0.002 2.38969015350992e+00
0.003 3.14749829656897e+00
0.004 1.75477726774270e+00
0.005 1.32872909122661e+00
0.006 1.62606395902839e+00
0.007 2.12883013261771e+00
0.008 1.82434286715523e+00
0.009 1.51030640868399e+00
0.010 6.62086140532677e-01
0.011 6.66601034829718e-01
0.012 7.74595647825596e-01
0.013 1.29471526099122e+00
0.014 5.37103110241227e-01
0.015 2.97826061410507e-01
0.016 9.61179452953035e-04
0.017 0.00000000000000e+00
0.018 0.00000000000000e+00
0.019 0.00000000000000e+00
0.020 0.00000000000000e+00
0.021 0.00000000000000e+00
0.022 0.00000000000000e+00
0.023 0.00000000000000e+00
0.024 0.00000000000000e+00
0.025 0.00000000000000e+00
-0.025 0.00000000000000e+00
-0.024 0.00000000000000e+00
-0.023 0.00000000000000e+00
-0.022 0.00000000000000e+00
-0.021 0.00000000000000e+00
-0.020 0.00000000000000e+00
-0.019 0.00000000000000e+00
-0.018 0.00000000000000e+00
-0.017 0.00000000000000e+00
-0.016 0.00000000000000e+00
-0.015 0.00000000000000e+00
-0.014 0.00000000000000e+00
-0.013 0.00000000000000e+00
-0.012 0.00000000000000e+00
-0.011 0.00000000000000e+00
-0.010 0.00000000000000e+00
-0.009 0.00000000000000e+00
-0.008 0.00000000000000e+00
-0.007 0.00000000000000e+00
-0.006 0.00000000000000e+00
-0.005 0.00000000000000e+00
-0.004 0.00000000000000e+00
-0.003 0.00000000000000e+00
-0.002 0.00000000000000e+00
-0.001 0.00000000000000e+00
0.000 0.00000000000000e+00
0.001 0.00000000000000e+00
0.002 0.00000000000000e+00
0.003 0.00000000000000e+00
0.004 0.00000000000000e+00
0.005 0.00000000000000e+00
0.006 0.00000000000000e+00
0.007 0.00000000000000e+00
0.008 0.00000000000000e+00
0.009 0.00000000000000e+00
0.010 0.00000000000000e+00
0.011 0.00000000000000e+00
0.012 0.00000000000000e+00
0.013 0.00000000000000e+00
0.014 0.00000000000000e+00
0.015 0.00000000000000e+00
0.016 0.00000000000000e+00
0.017 0.00000000000000e+00
0.018 0.00000000000000e+00
0.019 0.00000000000000e+00
0.020 0.00000000000000e+00
0.021 0.00000000000000e+00
0.022 0.00000000000000e+00
0.023 0.00000000000000e+00
0.024 0.00000000000000e+00
0.025 0.00000000000000e+00
-0.025 0.00000000000000e+00
-0.024 0.00000000000000e+00
-0.023 0.00000000000000e+00
-0.022 0.00000000000000e+00
-0.021 0.00000000000000e+00
-0.020 0.00000000000000e+00
-0.019 0.00000000000000e+00
-0.018 0.00000000000000e+00
-0.017 0.00000000000000e+00
-0.016 0.00000000000000e+00
-0.015 8.29301668366029e-01
-0.014 3.88103092893305e+00
-0.013 3.94613446279728e+00
-0.012 3.98835477484259e+00
-0.011 2.96774600421833e+00
-0.010 2.50120049257129e+00
-0.009 1.64109535859410e+00
-0.008 3.17846460242422e-01
-0.007 4.14064250152984e-01
-0.006 3.36521932985137e-01
-0.005 5.02112356019312e-01
-0.004 5.39206304205249e-02
-0.003 5.59625523036580e-04
-0.002 8.93030871420076e-03
-0.001 4.29378147452408e-04
0.000 0.00000000000000e+00
0.001 1.18550886947048e-02
0.002 6.37328697662126e-02
0.003 1.39965828204225e-01
0.004 1.83076141822643e-01
0.005 9.44774586536392e-02
0.006 3.44941040980303e-01
0.007 8.21913956888024e-01
0.008 1.53850099444824e+00
0.009 1.94131178299615e+00
0.010 1.17475725669904e+00
0.011 1.62472411177123e+00
0.012 2.59224100410162e+00
0.013 5.96819485694170e+00
0.014 3.43158190224137e+00
0.015 2.66064534418134e+00
0.016 1.21393251157145e-02
0.017 0.00000000000000e+00
0.018 0.00000000000000e+00
0.019 0.00000000000000e+00
0.020 0.00000000000000e+00
0.021 0.00000000000000e+00
0.022 0.00000000000000e+00
0.023 0.00000000000000e+00
0.024 0.00000000000000e+00
0.025 0.00000000000000e+00
