# Supplementary material for: COSMOSol: efficient solvent screening for polymer additives with open-source COSMO-SAC
Source: RSC Adv. 2026 Jul 21. Online ahead of print. doi: 10.1039/d6ra05129d (PMC13386427; doi:10.1039/d6ra05129d)
Supplement: RA-OLF-D6RA05129D-s001 [file RA-OLF-D6RA05129D-s001.zip › COSMOSol-main/parameters/sigma_profiles/solvents/Water.sigma]

# meta: {"name": "WATER", "area [A^2]": 43.26923, "volume [A^3]": 25.73454, "r_av [A]": 1.5191269449366247, "f_decay": 3.57, "sigma_hb [e/A^2]": 0.0084, "averaging": "Hsieh", "disp. flag": "H2O", "disp. e/kB [K]": 70.75953333333332, "standard_INCHIKEY": "XLYOFNOQVPJJNP-UHFFFAOYSA-N"}
# Rows are given as: sigma [e/A^2] followed by a space, then psigmaA [A^2]
# In the case of three sigma profiles, the order is NHB, OH, then OT
-0.025 0.00000000000000e+00
-0.024 0.00000000000000e+00
-0.023 0.00000000000000e+00
-0.022 0.00000000000000e+00
-0.021 0.00000000000000e+00
-0.020 0.00000000000000e+00
-0.019 0.00000000000000e+00
-0.018 0.00000000000000e+00
-0.017 1.50633125819562e-03
-0.016 8.77795476305725e-02
-0.015 2.92289044521341e-01
-0.014 2.79936897737008e-01
-0.013 2.79030566813530e-01
-0.012 5.85600522558797e-01
-0.011 5.26054646843305e-01
-0.010 8.18091584238736e-01
-0.009 7.70717245557237e-01
-0.008 4.97099298451481e-01
-0.007 6.95308558947773e-02
-0.006 5.35971142958725e-01
-0.005 7.02458009947816e-01
-0.004 1.15047492128532e+00
-0.003 8.88366266361346e-01
-0.002 1.35823702389000e-01
-0.001 3.66425078951629e-02
0.000 7.12080456580513e-01
0.001 1.01477182145372e+00
0.002 5.61952525811848e-01
0.003 9.30511390669777e-01
0.004 5.65327286140600e-01
0.005 4.75918856719936e-01
0.006 8.15663368284028e-01
0.007 6.79835150641463e-01
0.008 8.41890362018038e-01
0.009 1.72684715006328e-01
0.010 3.14629848591132e-01
0.011 3.66525804184997e-01
0.012 3.61954561998395e-01
0.013 4.73734037687649e-01
0.014 3.95625922760472e-01
0.015 1.21665822243448e-01
0.016 1.52522971087778e-01
0.017 3.70337497637897e-02
0.018 0.00000000000000e+00
0.019 0.00000000000000e+00
0.020 0.00000000000000e+00
0.021 0.00000000000000e+00
0.022 0.00000000000000e+00
0.023 0.00000000000000e+00
0.024 0.00000000000000e+00
0.025 0.00000000000000e+00
-0.025 0.00000000000000e+00
-0.024 0.00000000000000e+00
-0.023 0.00000000000000e+00
-0.022 0.00000000000000e+00
-0.021 0.00000000000000e+00
-0.020 0.00000000000000e+00
-0.019 0.00000000000000e+00
-0.018 0.00000000000000e+00
-0.017 2.72442117983486e-02
-0.016 1.10862177080883e+00
-0.015 2.61118010216373e+00
-0.014 1.78853254380235e+00
-0.013 1.28623554843330e+00
-0.012 1.95975499069938e+00
-0.011 1.28216672969003e+00
-0.010 1.44566200925133e+00
-0.009 9.48919142815785e-01
-0.008 4.58034110830033e-01
-0.007 4.51061451889272e-02
-0.006 2.13598159001127e-01
-0.005 9.17713391597878e-02
-0.004 9.40054353105032e-02
-0.003 3.67171765993487e-02
-0.002 0.00000000000000e+00
-0.001 0.00000000000000e+00
0.000 0.00000000000000e+00
0.001 1.04078253464359e-02
0.002 2.34113707295886e-02
0.003 8.95020182093642e-02
0.004 1.00260232350184e-01
0.005 1.38298834603862e-01
0.006 3.62071971380485e-01
0.007 4.41023522790748e-01
0.008 7.75729325276748e-01
0.009 2.21964807973783e-01
0.010 5.58256207431229e-01
0.011 8.93342915073373e-01
0.012 1.21130742196623e+00
0.013 2.18375200514828e+00
0.014 2.52767621470788e+00
0.015 1.08690825096008e+00
0.016 1.92630619387547e+00
0.017 6.69809722637194e-01
0.018 0.00000000000000e+00
0.019 0.00000000000000e+00
0.020 0.00000000000000e+00
0.021 0.00000000000000e+00
0.022 0.00000000000000e+00
0.023 0.00000000000000e+00
0.024 0.00000000000000e+00
0.025 0.00000000000000e+00
-0.025 0.00000000000000e+00
-0.024 0.00000000000000e+00
-0.023 0.00000000000000e+00
-0.022 0.00000000000000e+00
-0.021 0.00000000000000e+00
-0.020 0.00000000000000e+00
-0.019 0.00000000000000e+00
-0.018 0.00000000000000e+00
-0.017 0.00000000000000e+00
-0.016 0.00000000000000e+00
-0.015 0.00000000000000e+00
-0.014 0.00000000000000e+00
-0.013 0.00000000000000e+00
-0.012 0.00000000000000e+00
-0.011 0.00000000000000e+00
-0.010 0.00000000000000e+00
-0.009 0.00000000000000e+00
-0.008 0.00000000000000e+00
-0.007 0.00000000000000e+00
-0.006 0.00000000000000e+00
-0.005 0.00000000000000e+00
-0.004 0.00000000000000e+00
-0.003 0.00000000000000e+00
-0.002 0.00000000000000e+00
-0.001 0.00000000000000e+00
0.000 0.00000000000000e+00
0.001 0.00000000000000e+00
0.002 0.00000000000000e+00
0.003 0.00000000000000e+00
0.004 0.00000000000000e+00
0.005 0.00000000000000e+00
0.006 0.00000000000000e+00
0.007 0.00000000000000e+00
0.008 0.00000000000000e+00
0.009 0.00000000000000e+00
0.010 0.00000000000000e+00
0.011 0.00000000000000e+00
0.012 0.00000000000000e+00
0.013 0.00000000000000e+00
0.014 0.00000000000000e+00
0.015 0.00000000000000e+00
0.016 0.00000000000000e+00
0.017 0.00000000000000e+00
0.018 0.00000000000000e+00
0.019 0.00000000000000e+00
0.020 0.00000000000000e+00
0.021 0.00000000000000e+00
0.022 0.00000000000000e+00
0.023 0.00000000000000e+00
0.024 0.00000000000000e+00
0.025 0.00000000000000e+00
