# Supplementary material for: COSMOSol: efficient solvent screening for polymer additives with open-source COSMO-SAC
Source: RSC Adv. 2026 Jul 21. Online ahead of print. doi: 10.1039/d6ra05129d (PMC13386427; doi:10.1039/d6ra05129d)
Supplement: RA-OLF-D6RA05129D-s001 [file RA-OLF-D6RA05129D-s001.zip › COSMOSol-main/parameters/sigma_profiles/solvents/1-Propanol.sigma]

# meta: {"name": "1-PROPANOL", "area [A^2]": 108.38848, "volume [A^3]": 92.10607, "r_av [A]": 1.5191269449366247, "f_decay": 3.57, "sigma_hb [e/A^2]": 0.0084, "averaging": "Hsieh", "disp. flag": "HB-DONOR-ACCEPTOR", "disp. e/kB [K]": 92.4146, "standard_INCHIKEY": "BDERNNFJNOPAEC-UHFFFAOYSA-N"}
# Rows are given as: sigma [e/A^2] followed by a space, then psigmaA [A^2]
# In the case of three sigma profiles, the order is NHB, OH, then OT
-0.025 0.00000000000000e+00
-0.024 0.00000000000000e+00
-0.023 0.00000000000000e+00
-0.022 0.00000000000000e+00
-0.021 0.00000000000000e+00
-0.020 0.00000000000000e+00
-0.019 0.00000000000000e+00
-0.018 0.00000000000000e+00
-0.017 0.00000000000000e+00
-0.016 2.11917831578975e-02
-0.015 7.47524773637227e-02
-0.014 2.28908374115063e-01
-0.013 2.69367873093489e-02
-0.012 1.59830120051450e-01
-0.011 2.69007335928123e-01
-0.010 4.46839710544359e-01
-0.009 3.12992315590295e-01
-0.008 2.99746535808731e-01
-0.007 7.02875881802436e-01
-0.006 1.01237513138367e+00
-0.005 2.39999369633053e+00
-0.004 8.65111953237607e+00
-0.003 1.41996062771911e+01
-0.002 1.48410176058802e+01
-0.001 1.08421909179269e+01
0.000 1.01596545500767e+01
0.001 8.91963377154816e+00
0.002 9.33229151430253e+00
0.003 1.99934538456990e+00
0.004 1.40809164831213e+00
0.005 1.42450672298677e+00
0.006 8.12026666402883e-01
0.007 4.17075997744259e-01
0.008 6.37566319104767e-01
0.009 4.99202036915680e-01
0.010 4.33583838691768e-01
0.011 3.50014599858639e-01
0.012 3.41433766138308e-01
0.013 4.23677559867377e-01
0.014 2.96019730453398e-01
0.015 1.87638238719697e-01
0.016 6.56390361204338e-02
0.017 0.00000000000000e+00
0.018 0.00000000000000e+00
0.019 0.00000000000000e+00
0.020 0.00000000000000e+00
0.021 0.00000000000000e+00
0.022 0.00000000000000e+00
0.023 0.00000000000000e+00
0.024 0.00000000000000e+00
0.025 0.00000000000000e+00
-0.025 0.00000000000000e+00
-0.024 0.00000000000000e+00
-0.023 0.00000000000000e+00
-0.022 0.00000000000000e+00
-0.021 0.00000000000000e+00
-0.020 0.00000000000000e+00
-0.019 0.00000000000000e+00
-0.018 0.00000000000000e+00
-0.017 0.00000000000000e+00
-0.016 2.67644033322888e-01
-0.015 6.67805328794476e-01
-0.014 1.46250844373614e+00
-0.013 1.24169383281315e-01
-0.012 5.34883189766040e-01
-0.011 6.55658605506675e-01
-0.010 7.92839723424733e-01
-0.009 4.02312846419110e-01
-0.008 2.56124288454797e-01
-0.007 8.63299084372957e-02
-0.006 5.21061984929475e-02
-0.005 9.55513739650648e-02
-0.004 5.48518627493037e-02
-0.003 1.55236250987331e-02
-0.002 7.31856017294561e-04
-0.001 5.83594293495831e-04
0.000 0.00000000000000e+00
0.001 2.96136207190172e-03
0.002 1.07967562986407e-02
0.003 2.13884698718040e-02
0.004 8.89458000978272e-02
0.005 7.51742441948369e-02
0.006 2.99809306584970e-01
0.007 2.70566071235182e-01
0.008 2.98231485995996e-01
0.009 5.39396594185007e-01
0.010 7.69319473264885e-01
0.011 8.53099725546569e-01
0.012 1.14263307733927e+00
0.013 1.95300875025310e+00
0.014 1.89128666425711e+00
0.015 1.67627642750788e+00
0.016 8.28995664961440e-01
0.017 0.00000000000000e+00
0.018 0.00000000000000e+00
0.019 0.00000000000000e+00
0.020 0.00000000000000e+00
0.021 0.00000000000000e+00
0.022 0.00000000000000e+00
0.023 0.00000000000000e+00
0.024 0.00000000000000e+00
0.025 0.00000000000000e+00
-0.025 0.00000000000000e+00
-0.024 0.00000000000000e+00
-0.023 0.00000000000000e+00
-0.022 0.00000000000000e+00
-0.021 0.00000000000000e+00
-0.020 0.00000000000000e+00
-0.019 0.00000000000000e+00
-0.018 0.00000000000000e+00
-0.017 0.00000000000000e+00
-0.016 0.00000000000000e+00
-0.015 0.00000000000000e+00
-0.014 0.00000000000000e+00
-0.013 0.00000000000000e+00
-0.012 0.00000000000000e+00
-0.011 0.00000000000000e+00
-0.010 0.00000000000000e+00
-0.009 0.00000000000000e+00
-0.008 0.00000000000000e+00
-0.007 0.00000000000000e+00
-0.006 0.00000000000000e+00
-0.005 0.00000000000000e+00
-0.004 0.00000000000000e+00
-0.003 0.00000000000000e+00
-0.002 0.00000000000000e+00
-0.001 0.00000000000000e+00
0.000 0.00000000000000e+00
0.001 0.00000000000000e+00
0.002 0.00000000000000e+00
0.003 0.00000000000000e+00
0.004 0.00000000000000e+00
0.005 0.00000000000000e+00
0.006 0.00000000000000e+00
0.007 0.00000000000000e+00
0.008 0.00000000000000e+00
0.009 0.00000000000000e+00
0.010 0.00000000000000e+00
0.011 0.00000000000000e+00
0.012 0.00000000000000e+00
0.013 0.00000000000000e+00
0.014 0.00000000000000e+00
0.015 0.00000000000000e+00
0.016 0.00000000000000e+00
0.017 0.00000000000000e+00
0.018 0.00000000000000e+00
0.019 0.00000000000000e+00
0.020 0.00000000000000e+00
0.021 0.00000000000000e+00
0.022 0.00000000000000e+00
0.023 0.00000000000000e+00
0.024 0.00000000000000e+00
0.025 0.00000000000000e+00
