# Supplementary material for: COSMOSol: efficient solvent screening for polymer additives with open-source COSMO-SAC
Source: RSC Adv. 2026 Jul 21. Online ahead of print. doi: 10.1039/d6ra05129d (PMC13386427; doi:10.1039/d6ra05129d)
Supplement: RA-OLF-D6RA05129D-s001 [file RA-OLF-D6RA05129D-s001.zip › COSMOSol-main/parameters/sigma_profiles/solvents/Ethyl_lactate.sigma]

# meta: {"name": "ETHYL_LACTATE", "area [A^2]": 161.59604, "volume [A^3]": 152.09584, "r_av [A]": 1.5191269449366247, "f_decay": 3.57, "sigma_hb [e/A^2]": 0.0084, "averaging": "Hsieh", "disp. flag": "HB-DONOR-ACCEPTOR", "disp. e/kB [K]": 86.64486666666667, "standard_INCHIKEY": "LZCLXQDLBQLTDK-BYPYZUCNSA-N"}
# Rows are given as: sigma [e/A^2] followed by a space, then psigmaA [A^2]
# In the case of three sigma profiles, the order is NHB, OH, then OT
-0.025 0.00000000000000e+00
-0.024 0.00000000000000e+00
-0.023 0.00000000000000e+00
-0.022 0.00000000000000e+00
-0.021 0.00000000000000e+00
-0.020 0.00000000000000e+00
-0.019 0.00000000000000e+00
-0.018 0.00000000000000e+00
-0.017 0.00000000000000e+00
-0.016 0.00000000000000e+00
-0.015 2.40998852936439e-02
-0.014 1.28047959338670e-01
-0.013 6.56895463462065e-02
-0.012 1.46212005974180e-01
-0.011 1.08299197689133e-01
-0.010 2.43476492333069e-01
-0.009 5.86246260000579e-01
-0.008 6.59202063364872e-01
-0.007 2.34061913193870e+00
-0.006 8.91486465218049e+00
-0.005 1.44836119343291e+01
-0.004 1.71983291306668e+01
-0.003 1.64770436843823e+01
-0.002 1.73354682008824e+01
-0.001 1.11759499417404e+01
0.000 1.45424738527127e+01
0.001 8.52946627200173e+00
0.002 4.80954047691537e+00
0.003 3.33944132062451e+00
0.004 2.71702553917283e+00
0.005 1.32042103850706e+00
0.006 2.01437993391246e+00
0.007 1.62833454645073e+00
0.008 1.77986674984534e+00
0.009 1.48301142978024e+00
0.010 1.33140794331897e+00
0.011 1.87101779646979e+00
0.012 1.10799057790150e+00
0.013 4.50848571427340e-01
0.014 2.09838976691752e-01
0.015 1.61115132792577e-02
0.016 0.00000000000000e+00
0.017 0.00000000000000e+00
0.018 0.00000000000000e+00
0.019 0.00000000000000e+00
0.020 0.00000000000000e+00
0.021 0.00000000000000e+00
0.022 0.00000000000000e+00
0.023 0.00000000000000e+00
0.024 0.00000000000000e+00
0.025 0.00000000000000e+00
-0.025 0.00000000000000e+00
-0.024 0.00000000000000e+00
-0.023 0.00000000000000e+00
-0.022 0.00000000000000e+00
-0.021 0.00000000000000e+00
-0.020 0.00000000000000e+00
-0.019 0.00000000000000e+00
-0.018 0.00000000000000e+00
-0.017 0.00000000000000e+00
-0.016 0.00000000000000e+00
-0.015 2.15297638152142e-01
-0.014 8.18105595568351e-01
-0.013 3.02806357869073e-01
-0.012 4.89309174718668e-01
-0.011 2.63960462971617e-01
-0.010 4.32006892598260e-01
-0.009 7.53546939702261e-01
-0.008 2.47980421898812e-01
-0.007 2.55405448539428e-01
-0.006 8.33750568494348e-02
-0.005 6.38312071078604e-02
-0.004 3.23584641514236e-02
-0.003 1.21434772316863e-02
-0.002 8.72720871608861e-03
-0.001 1.06132768769956e-03
0.000 0.00000000000000e+00
0.001 2.18235961464896e-03
0.002 2.02050848525796e-02
0.003 3.41318995721413e-02
0.004 9.83369070113948e-02
0.005 6.95747109129154e-02
0.006 2.89668411756659e-01
0.007 4.48399898960008e-01
0.008 6.22794773456118e-01
0.009 9.12093555960750e-01
0.010 5.48264457191488e-01
0.011 1.07938226003730e+00
0.012 1.74755560163836e+00
0.013 1.51537201996251e+00
0.014 1.34067299382582e+00
0.015 1.43933081581760e-01
0.016 0.00000000000000e+00
0.017 0.00000000000000e+00
0.018 0.00000000000000e+00
0.019 0.00000000000000e+00
0.020 0.00000000000000e+00
0.021 0.00000000000000e+00
0.022 0.00000000000000e+00
0.023 0.00000000000000e+00
0.024 0.00000000000000e+00
0.025 0.00000000000000e+00
-0.025 0.00000000000000e+00
-0.024 0.00000000000000e+00
-0.023 0.00000000000000e+00
-0.022 0.00000000000000e+00
-0.021 0.00000000000000e+00
-0.020 0.00000000000000e+00
-0.019 0.00000000000000e+00
-0.018 0.00000000000000e+00
-0.017 0.00000000000000e+00
-0.016 0.00000000000000e+00
-0.015 0.00000000000000e+00
-0.014 0.00000000000000e+00
-0.013 0.00000000000000e+00
-0.012 0.00000000000000e+00
-0.011 0.00000000000000e+00
-0.010 0.00000000000000e+00
-0.009 0.00000000000000e+00
-0.008 0.00000000000000e+00
-0.007 0.00000000000000e+00
-0.006 0.00000000000000e+00
-0.005 0.00000000000000e+00
-0.004 0.00000000000000e+00
-0.003 0.00000000000000e+00
-0.002 0.00000000000000e+00
-0.001 0.00000000000000e+00
0.000 0.00000000000000e+00
0.001 2.97058024195034e-03
0.002 4.21463711203743e-02
0.003 1.22985712350497e-01
0.004 2.50893342837639e-01
0.005 2.44244670759165e-01
0.006 6.04512376716611e-01
0.007 6.07935357138434e-01
0.008 1.01719885900509e+00
0.009 9.94133913112203e-01
0.010 1.81408848646374e+00
0.011 3.48089828056234e+00
0.012 1.96041592680637e+00
0.013 5.62885807316170e-01
0.014 0.00000000000000e+00
0.015 0.00000000000000e+00
0.016 0.00000000000000e+00
0.017 0.00000000000000e+00
0.018 0.00000000000000e+00
0.019 0.00000000000000e+00
0.020 0.00000000000000e+00
0.021 0.00000000000000e+00
0.022 0.00000000000000e+00
0.023 0.00000000000000e+00
0.024 0.00000000000000e+00
0.025 0.00000000000000e+00
