# Supplementary material for: COSMOSol: efficient solvent screening for polymer additives with open-source COSMO-SAC
Source: RSC Adv. 2026 Jul 21. Online ahead of print. doi: 10.1039/d6ra05129d (PMC13386427; doi:10.1039/d6ra05129d)
Supplement: RA-OLF-D6RA05129D-s001 [file RA-OLF-D6RA05129D-s001.zip › COSMOSol-main/parameters/sigma_profiles/solvents/2-MeTHF.sigma]

# meta: {"name": "2-Methyltetrahydrofuran", "area [A^2]": 131.06522, "volume [A^3]": 121.52833, "r_av [A]": 1.5191269449366247, "f_decay": 3.57, "sigma_hb [e/A^2]": 0.0084, "averaging": "Hsieh", "disp. flag": "HB-ACCEPTOR", "disp. e/kB [K]": 112.35498333333334, "standard_INCHIKEY": "JWUJQDFVADABEY-RXMQYKEDSA-N"}
# Rows are given as: sigma [e/A^2] followed by a space, then psigmaA [A^2]
# In the case of three sigma profiles, the order is NHB, OH, then OT
-0.025 0.00000000000000e+00
-0.024 0.00000000000000e+00
-0.023 0.00000000000000e+00
-0.022 0.00000000000000e+00
-0.021 0.00000000000000e+00
-0.020 0.00000000000000e+00
-0.019 0.00000000000000e+00
-0.018 0.00000000000000e+00
-0.017 0.00000000000000e+00
-0.016 0.00000000000000e+00
-0.015 0.00000000000000e+00
-0.014 0.00000000000000e+00
-0.013 0.00000000000000e+00
-0.012 0.00000000000000e+00
-0.011 0.00000000000000e+00
-0.010 0.00000000000000e+00
-0.009 0.00000000000000e+00
-0.008 0.00000000000000e+00
-0.007 0.00000000000000e+00
-0.006 0.00000000000000e+00
-0.005 2.82136995586726e+00
-0.004 1.36334108991927e+01
-0.003 2.18050385003561e+01
-0.002 2.49351124041620e+01
-0.001 1.58399879141200e+01
0.000 1.22788389484339e+01
0.001 1.43173523603472e+01
0.002 7.77192148403200e+00
0.003 2.29275993345031e+00
0.004 1.17841639576949e+00
0.005 9.19175394952560e-01
0.006 1.37493429297282e+00
0.007 7.99678676315594e-01
0.008 5.24227106246039e-01
0.009 4.87598355706602e-01
0.010 4.51185561122393e-01
0.011 3.69527876040248e-01
0.012 2.68611730731525e-01
0.013 2.29835564835712e-01
0.014 2.57243931832344e-01
0.015 1.84157230963313e-01
0.016 4.40044549575645e-02
0.017 0.00000000000000e+00
0.018 0.00000000000000e+00
0.019 0.00000000000000e+00
0.020 0.00000000000000e+00
0.021 0.00000000000000e+00
0.022 0.00000000000000e+00
0.023 0.00000000000000e+00
0.024 0.00000000000000e+00
0.025 0.00000000000000e+00
-0.025 0.00000000000000e+00
-0.024 0.00000000000000e+00
-0.023 0.00000000000000e+00
-0.022 0.00000000000000e+00
-0.021 0.00000000000000e+00
-0.020 0.00000000000000e+00
-0.019 0.00000000000000e+00
-0.018 0.00000000000000e+00
-0.017 0.00000000000000e+00
-0.016 0.00000000000000e+00
-0.015 0.00000000000000e+00
-0.014 0.00000000000000e+00
-0.013 0.00000000000000e+00
-0.012 0.00000000000000e+00
-0.011 0.00000000000000e+00
-0.010 0.00000000000000e+00
-0.009 0.00000000000000e+00
-0.008 0.00000000000000e+00
-0.007 0.00000000000000e+00
-0.006 0.00000000000000e+00
-0.005 0.00000000000000e+00
-0.004 0.00000000000000e+00
-0.003 0.00000000000000e+00
-0.002 0.00000000000000e+00
-0.001 0.00000000000000e+00
0.000 0.00000000000000e+00
0.001 0.00000000000000e+00
0.002 0.00000000000000e+00
0.003 0.00000000000000e+00
0.004 0.00000000000000e+00
0.005 0.00000000000000e+00
0.006 0.00000000000000e+00
0.007 0.00000000000000e+00
0.008 0.00000000000000e+00
0.009 0.00000000000000e+00
0.010 0.00000000000000e+00
0.011 0.00000000000000e+00
0.012 0.00000000000000e+00
0.013 0.00000000000000e+00
0.014 0.00000000000000e+00
0.015 0.00000000000000e+00
0.016 0.00000000000000e+00
0.017 0.00000000000000e+00
0.018 0.00000000000000e+00
0.019 0.00000000000000e+00
0.020 0.00000000000000e+00
0.021 0.00000000000000e+00
0.022 0.00000000000000e+00
0.023 0.00000000000000e+00
0.024 0.00000000000000e+00
0.025 0.00000000000000e+00
-0.025 0.00000000000000e+00
-0.024 0.00000000000000e+00
-0.023 0.00000000000000e+00
-0.022 0.00000000000000e+00
-0.021 0.00000000000000e+00
-0.020 0.00000000000000e+00
-0.019 0.00000000000000e+00
-0.018 0.00000000000000e+00
-0.017 0.00000000000000e+00
-0.016 0.00000000000000e+00
-0.015 0.00000000000000e+00
-0.014 0.00000000000000e+00
-0.013 0.00000000000000e+00
-0.012 0.00000000000000e+00
-0.011 0.00000000000000e+00
-0.010 0.00000000000000e+00
-0.009 0.00000000000000e+00
-0.008 0.00000000000000e+00
-0.007 0.00000000000000e+00
-0.006 0.00000000000000e+00
-0.005 0.00000000000000e+00
-0.004 0.00000000000000e+00
-0.003 0.00000000000000e+00
-0.002 0.00000000000000e+00
-0.001 0.00000000000000e+00
0.000 0.00000000000000e+00
0.001 0.00000000000000e+00
0.002 0.00000000000000e+00
0.003 0.00000000000000e+00
0.004 0.00000000000000e+00
0.005 0.00000000000000e+00
0.006 1.34719582589117e-03
0.007 5.37286489988092e-02
0.008 9.49212351049091e-02
0.009 6.26747279797071e-01
0.010 8.00550683057531e-01
0.011 9.00659943211113e-01
0.012 8.98928808262216e-01
0.013 1.05946340274434e+00
0.014 1.64354591158636e+00
0.015 1.64517865508254e+00
0.016 5.55759263921545e-01
0.017 0.00000000000000e+00
0.018 0.00000000000000e+00
0.019 0.00000000000000e+00
0.020 0.00000000000000e+00
0.021 0.00000000000000e+00
0.022 0.00000000000000e+00
0.023 0.00000000000000e+00
0.024 0.00000000000000e+00
0.025 0.00000000000000e+00
