# Supplementary material for: COSMOSol: efficient solvent screening for polymer additives with open-source COSMO-SAC
Source: RSC Adv. 2026 Jul 21. Online ahead of print. doi: 10.1039/d6ra05129d (PMC13386427; doi:10.1039/d6ra05129d)
Supplement: RA-OLF-D6RA05129D-s001 [file RA-OLF-D6RA05129D-s001.zip › COSMOSol-main/parameters/sigma_profiles/solvents/Levulinic_acid.sigma]

# meta: {"name": "LEVULINIC_ACID", "area [A^2]": 154.96002, "volume [A^3]": 144.85028, "r_av [A]": 1.5191269449366247, "f_decay": 3.57, "sigma_hb [e/A^2]": 0.0084, "averaging": "Hsieh", "disp. flag": "COOH", "disp. e/kB [K]": 74.98813333333334, "standard_INCHIKEY": "JOOXCMJARBKPKM-UHFFFAOYSA-N"}
# Rows are given as: sigma [e/A^2] followed by a space, then psigmaA [A^2]
# In the case of three sigma profiles, the order is NHB, OH, then OT
-0.025 0.00000000000000e+00
-0.024 0.00000000000000e+00
-0.023 0.00000000000000e+00
-0.022 0.00000000000000e+00
-0.021 0.00000000000000e+00
-0.020 0.00000000000000e+00
-0.019 3.75795250039523e-04
-0.018 3.38436049037468e-02
-0.017 4.33978504476385e-02
-0.016 3.90433663074428e-02
-0.015 1.46848313300683e-01
-0.014 1.89266605062493e-01
-0.013 6.87181023624460e-02
-0.012 3.96565365476284e-02
-0.011 9.51648225705312e-02
-0.010 2.92610847380557e-01
-0.009 4.30602153144949e-01
-0.008 5.40500575632449e-01
-0.007 8.39925045090500e+00
-0.006 1.64268234757905e+01
-0.005 1.40123748068032e+01
-0.004 1.13611588070191e+01
-0.003 8.78368579767145e+00
-0.002 1.06372111051764e+01
-0.001 1.22791025087848e+01
0.000 6.95427658286232e+00
0.001 2.99525358476246e+00
0.002 2.07973770505580e+00
0.003 4.41279373631015e+00
0.004 2.80462338216035e+00
0.005 2.79575351942368e+00
0.006 1.89425266716821e+00
0.007 2.04404077747658e+00
0.008 3.28429540533779e+00
0.009 2.42329670028552e+00
0.010 2.80795909215856e+00
0.011 2.68005133700255e+00
0.012 8.75883914749493e-01
0.013 3.05993321217607e-01
0.014 6.89637706586163e-02
0.015 0.00000000000000e+00
0.016 0.00000000000000e+00
0.017 0.00000000000000e+00
0.018 0.00000000000000e+00
0.019 0.00000000000000e+00
0.020 0.00000000000000e+00
0.021 0.00000000000000e+00
0.022 0.00000000000000e+00
0.023 0.00000000000000e+00
0.024 0.00000000000000e+00
0.025 0.00000000000000e+00
-0.025 0.00000000000000e+00
-0.024 0.00000000000000e+00
-0.023 0.00000000000000e+00
-0.022 0.00000000000000e+00
-0.021 0.00000000000000e+00
-0.020 0.00000000000000e+00
-0.019 1.45779627233817e-02
-0.018 8.89380961939986e-01
-0.017 7.84913824735208e-01
-0.016 4.93102631107881e-01
-0.015 1.31187740667801e+00
-0.014 1.20923495739842e+00
-0.013 3.16766966031089e-01
-0.012 1.32713500789720e-01
-0.011 2.31947707465333e-01
-0.010 5.19187301024910e-01
-0.009 5.31101097735265e-01
-0.008 1.65672795378994e-01
-0.007 2.26035945063923e-02
-0.006 2.62088331161316e-02
-0.005 9.67496615388751e-03
-0.004 0.00000000000000e+00
-0.003 0.00000000000000e+00
-0.002 0.00000000000000e+00
-0.001 0.00000000000000e+00
0.000 0.00000000000000e+00
0.001 2.21167790542367e-03
0.002 1.58605174143677e-02
0.003 1.33962779665746e-01
0.004 2.68393274720762e-01
0.005 5.39641557874774e-01
0.006 2.50121940851643e-01
0.007 3.61637332874751e-01
0.008 1.32371484992953e+00
0.009 8.77423455936849e-01
0.010 5.51099701685028e-02
0.011 0.00000000000000e+00
0.012 0.00000000000000e+00
0.013 0.00000000000000e+00
0.014 0.00000000000000e+00
0.015 0.00000000000000e+00
0.016 0.00000000000000e+00
0.017 0.00000000000000e+00
0.018 0.00000000000000e+00
0.019 0.00000000000000e+00
0.020 0.00000000000000e+00
0.021 0.00000000000000e+00
0.022 0.00000000000000e+00
0.023 0.00000000000000e+00
0.024 0.00000000000000e+00
0.025 0.00000000000000e+00
-0.025 0.00000000000000e+00
-0.024 0.00000000000000e+00
-0.023 0.00000000000000e+00
-0.022 0.00000000000000e+00
-0.021 0.00000000000000e+00
-0.020 0.00000000000000e+00
-0.019 0.00000000000000e+00
-0.018 0.00000000000000e+00
-0.017 0.00000000000000e+00
-0.016 0.00000000000000e+00
-0.015 0.00000000000000e+00
-0.014 0.00000000000000e+00
-0.013 0.00000000000000e+00
-0.012 0.00000000000000e+00
-0.011 0.00000000000000e+00
-0.010 0.00000000000000e+00
-0.009 0.00000000000000e+00
-0.008 0.00000000000000e+00
-0.007 0.00000000000000e+00
-0.006 0.00000000000000e+00
-0.005 0.00000000000000e+00
-0.004 0.00000000000000e+00
-0.003 0.00000000000000e+00
-0.002 0.00000000000000e+00
-0.001 0.00000000000000e+00
0.000 0.00000000000000e+00
0.001 1.12648169195489e-03
0.002 6.90329898233232e-04
0.003 7.42755901004471e-02
0.004 1.40730730854913e-01
0.005 2.72785703866347e-01
0.006 5.90734500865510e-01
0.007 9.64375397652750e-01
0.008 1.70247997748866e+00
0.009 2.23742424047142e+00
0.010 4.92712741267929e+00
0.011 6.53215911842245e+00
0.012 2.93120959951210e+00
0.013 1.41052463114653e+00
0.014 4.40613399531692e-01
0.015 0.00000000000000e+00
0.016 0.00000000000000e+00
0.017 0.00000000000000e+00
0.018 0.00000000000000e+00
0.019 0.00000000000000e+00
0.020 0.00000000000000e+00
0.021 0.00000000000000e+00
0.022 0.00000000000000e+00
0.023 0.00000000000000e+00
0.024 0.00000000000000e+00
0.025 0.00000000000000e+00
