# Supplementary material for: COSMOSol: efficient solvent screening for polymer additives with open-source COSMO-SAC
Source: RSC Adv. 2026 Jul 21. Online ahead of print. doi: 10.1039/d6ra05129d (PMC13386427; doi:10.1039/d6ra05129d)
Supplement: RA-OLF-D6RA05129D-s001 [file RA-OLF-D6RA05129D-s001.zip › COSMOSol-main/parameters/sigma_profiles/solvents/Methanol.sigma]

# meta: {"name": "METHANOL", "area [A^2]": 67.90163, "volume [A^3]": 48.77104, "r_av [A]": 1.5191269449366247, "f_decay": 3.57, "sigma_hb [e/A^2]": 0.0084, "averaging": "Hsieh", "disp. flag": "HB-DONOR-ACCEPTOR", "disp. e/kB [K]": 76.88946666666666, "standard_INCHIKEY": "OKKJLVBELUTLKV-UHFFFAOYSA-N"}
# Rows are given as: sigma [e/A^2] followed by a space, then psigmaA [A^2]
# In the case of three sigma profiles, the order is NHB, OH, then OT
-0.025 0.00000000000000e+00
-0.024 0.00000000000000e+00
-0.023 0.00000000000000e+00
-0.022 0.00000000000000e+00
-0.021 0.00000000000000e+00
-0.020 0.00000000000000e+00
-0.019 0.00000000000000e+00
-0.018 0.00000000000000e+00
-0.017 5.18498621801009e-03
-0.016 5.29452519135555e-02
-0.015 1.53161156327378e-01
-0.014 9.97556506995532e-02
-0.013 1.44908844545602e-01
-0.012 1.08894021176649e-01
-0.011 2.65385313582686e-01
-0.010 4.86847276531514e-01
-0.009 4.99229961760454e-01
-0.008 6.28777449164634e-01
-0.007 4.56601568113608e-01
-0.006 1.75520511514371e+00
-0.005 4.05270593986732e+00
-0.004 6.34562841931026e+00
-0.003 6.91255773601086e+00
-0.002 4.50000921774024e+00
-0.001 6.83699745622156e+00
0.000 5.49109425022351e+00
0.001 1.99530344903666e+00
0.002 2.25827884622765e+00
0.003 8.34514309898706e-01
0.004 1.27244548241046e+00
0.005 1.59526994075811e+00
0.006 1.02393749778656e+00
0.007 5.07938301614239e-01
0.008 4.66983760970517e-01
0.009 3.10316910981258e-01
0.010 6.21811926735514e-01
0.011 2.89916628193778e-01
0.012 3.14419911682618e-01
0.013 4.69045814398997e-01
0.014 3.09131470317053e-01
0.015 1.82540294550954e-01
0.016 3.56299533850951e-02
0.017 0.00000000000000e+00
0.018 0.00000000000000e+00
0.019 0.00000000000000e+00
0.020 0.00000000000000e+00
0.021 0.00000000000000e+00
0.022 0.00000000000000e+00
0.023 0.00000000000000e+00
0.024 0.00000000000000e+00
0.025 0.00000000000000e+00
-0.025 0.00000000000000e+00
-0.024 0.00000000000000e+00
-0.023 0.00000000000000e+00
-0.022 0.00000000000000e+00
-0.021 0.00000000000000e+00
-0.020 0.00000000000000e+00
-0.019 0.00000000000000e+00
-0.018 0.00000000000000e+00
-0.017 9.37780862784437e-02
-0.016 6.68678074981126e-01
-0.015 1.36827353375962e+00
-0.014 6.37344448504774e-01
-0.013 6.67980247703499e-01
-0.012 3.64421808446788e-01
-0.011 6.46830555847993e-01
-0.010 8.63826224408521e-01
-0.009 3.08369524128039e-01
-0.008 1.02613570518938e-01
-0.007 6.70004235109754e-02
-0.006 1.65254144113836e-01
-0.005 2.80821072339450e-02
-0.004 6.59205143640889e-02
-0.003 1.39223514328929e-02
-0.002 0.00000000000000e+00
-0.001 0.00000000000000e+00
0.000 0.00000000000000e+00
0.001 2.75741189434008e-03
0.002 7.93678905540928e-03
0.003 4.00034288170587e-02
0.004 9.42868011316251e-02
0.005 9.33697464300167e-02
0.006 1.49976292530505e-01
0.007 2.58356958322570e-01
0.008 4.30285241589564e-01
0.009 3.98873945238573e-01
0.010 1.10329763533013e+00
0.011 7.06621369632545e-01
0.012 1.05222923709636e+00
0.013 2.16214089808670e+00
0.014 1.97505830580059e+00
0.015 1.63073366555743e+00
0.016 4.49992544753822e-01
0.017 0.00000000000000e+00
0.018 0.00000000000000e+00
0.019 0.00000000000000e+00
0.020 0.00000000000000e+00
0.021 0.00000000000000e+00
0.022 0.00000000000000e+00
0.023 0.00000000000000e+00
0.024 0.00000000000000e+00
0.025 0.00000000000000e+00
-0.025 0.00000000000000e+00
-0.024 0.00000000000000e+00
-0.023 0.00000000000000e+00
-0.022 0.00000000000000e+00
-0.021 0.00000000000000e+00
-0.020 0.00000000000000e+00
-0.019 0.00000000000000e+00
-0.018 0.00000000000000e+00
-0.017 0.00000000000000e+00
-0.016 0.00000000000000e+00
-0.015 0.00000000000000e+00
-0.014 0.00000000000000e+00
-0.013 0.00000000000000e+00
-0.012 0.00000000000000e+00
-0.011 0.00000000000000e+00
-0.010 0.00000000000000e+00
-0.009 0.00000000000000e+00
-0.008 0.00000000000000e+00
-0.007 0.00000000000000e+00
-0.006 0.00000000000000e+00
-0.005 0.00000000000000e+00
-0.004 0.00000000000000e+00
-0.003 0.00000000000000e+00
-0.002 0.00000000000000e+00
-0.001 0.00000000000000e+00
0.000 0.00000000000000e+00
0.001 0.00000000000000e+00
0.002 0.00000000000000e+00
0.003 0.00000000000000e+00
0.004 0.00000000000000e+00
0.005 0.00000000000000e+00
0.006 0.00000000000000e+00
0.007 0.00000000000000e+00
0.008 0.00000000000000e+00
0.009 0.00000000000000e+00
0.010 0.00000000000000e+00
0.011 0.00000000000000e+00
0.012 0.00000000000000e+00
0.013 0.00000000000000e+00
0.014 0.00000000000000e+00
0.015 0.00000000000000e+00
0.016 0.00000000000000e+00
0.017 0.00000000000000e+00
0.018 0.00000000000000e+00
0.019 0.00000000000000e+00
0.020 0.00000000000000e+00
0.021 0.00000000000000e+00
0.022 0.00000000000000e+00
0.023 0.00000000000000e+00
0.024 0.00000000000000e+00
0.025 0.00000000000000e+00
