# Supplementary material for: COSMOSol: efficient solvent screening for polymer additives with open-source COSMO-SAC
Source: RSC Adv. 2026 Jul 21. Online ahead of print. doi: 10.1039/d6ra05129d (PMC13386427; doi:10.1039/d6ra05129d)
Supplement: RA-OLF-D6RA05129D-s001 [file RA-OLF-D6RA05129D-s001.zip › COSMOSol-main/parameters/sigma_profiles/solvents/2-Ethoxyethanol.sigma]

# meta: {"name": "2-ETHOXYETHANOL", "area [A^2]": 140.93084, "volume [A^3]": 124.71127, "r_av [A]": 1.5191269449366247, "f_decay": 3.57, "sigma_hb [e/A^2]": 0.0084, "averaging": "Hsieh", "disp. flag": "HB-DONOR-ACCEPTOR", "disp. e/kB [K]": 96.1991, "standard_INCHIKEY": "ZNQVEEAIQZEUHB-UHFFFAOYSA-N"}
# Rows are given as: sigma [e/A^2] followed by a space, then psigmaA [A^2]
# In the case of three sigma profiles, the order is NHB, OH, then OT
-0.025 0.00000000000000e+00
-0.024 0.00000000000000e+00
-0.023 0.00000000000000e+00
-0.022 0.00000000000000e+00
-0.021 0.00000000000000e+00
-0.020 0.00000000000000e+00
-0.019 0.00000000000000e+00
-0.018 0.00000000000000e+00
-0.017 5.89643804601026e-03
-0.016 4.40572773088240e-02
-0.015 1.73163537808492e-01
-0.014 5.25721934165595e-02
-0.013 1.28092946347234e-01
-0.012 1.84419653294693e-01
-0.011 3.20870361307700e-01
-0.010 3.69128837418261e-01
-0.009 3.45951130049597e-01
-0.008 7.28999656429909e-01
-0.007 9.59582509773159e-01
-0.006 2.13222606283586e+00
-0.005 6.68073364329828e+00
-0.004 1.70567787762783e+01
-0.003 1.98255528531212e+01
-0.002 1.43045828648907e+01
-0.001 1.35237100891275e+01
0.000 1.00213438425679e+01
0.001 1.03528440255248e+01
0.002 6.05069204183048e+00
0.003 2.84713130809632e+00
0.004 1.81746459361778e+00
0.005 1.89450225806516e+00
0.006 1.39209724594489e+00
0.007 1.17958485962613e+00
0.008 8.74233508887055e-01
0.009 9.82934876185692e-01
0.010 1.56940073877773e+00
0.011 8.35831231005672e-01
0.012 6.88750657650960e-01
0.013 7.08523055936545e-01
0.014 3.34243545740098e-01
0.015 1.18791952729901e-01
0.016 2.09579476793850e-03
0.017 0.00000000000000e+00
0.018 0.00000000000000e+00
0.019 0.00000000000000e+00
0.020 0.00000000000000e+00
0.021 0.00000000000000e+00
0.022 0.00000000000000e+00
0.023 0.00000000000000e+00
0.024 0.00000000000000e+00
0.025 0.00000000000000e+00
-0.025 0.00000000000000e+00
-0.024 0.00000000000000e+00
-0.023 0.00000000000000e+00
-0.022 0.00000000000000e+00
-0.021 0.00000000000000e+00
-0.020 0.00000000000000e+00
-0.019 0.00000000000000e+00
-0.018 0.00000000000000e+00
-0.017 1.06645736857226e-01
-0.016 5.56426389808742e-01
-0.015 1.54696589838419e+00
-0.014 3.35886692982230e-01
-0.013 5.90464704196641e-01
-0.012 6.17173861710542e-01
-0.011 7.82065711767958e-01
-0.010 6.54955229941978e-01
-0.009 2.81793174144489e-01
-0.008 8.62368077605222e-02
-0.007 7.95301328783542e-02
-0.006 1.51160342558534e-01
-0.005 5.50920207655028e-02
-0.004 3.40329882294291e-02
-0.003 2.82143146915184e-03
-0.002 1.72198336053543e-03
-0.001 0.00000000000000e+00
0.000 0.00000000000000e+00
0.001 1.66421964604282e-03
0.002 1.22389603958516e-02
0.003 4.07686350084081e-02
0.004 5.65079453419422e-02
0.005 1.95606378428612e-01
0.006 2.47911463246229e-01
0.007 2.61092215607716e-01
0.008 4.29089931507985e-01
0.009 4.66293842558724e-01
0.010 1.07097694661460e+00
0.011 8.33747757873531e-01
0.012 1.63031120593349e+00
0.013 1.57603575450872e+00
0.014 1.89579050571082e+00
0.015 1.06123438110199e+00
0.016 2.64690781577309e-02
0.017 0.00000000000000e+00
0.018 0.00000000000000e+00
0.019 0.00000000000000e+00
0.020 0.00000000000000e+00
0.021 0.00000000000000e+00
0.022 0.00000000000000e+00
0.023 0.00000000000000e+00
0.024 0.00000000000000e+00
0.025 0.00000000000000e+00
-0.025 0.00000000000000e+00
-0.024 0.00000000000000e+00
-0.023 0.00000000000000e+00
-0.022 0.00000000000000e+00
-0.021 0.00000000000000e+00
-0.020 0.00000000000000e+00
-0.019 0.00000000000000e+00
-0.018 0.00000000000000e+00
-0.017 0.00000000000000e+00
-0.016 0.00000000000000e+00
-0.015 0.00000000000000e+00
-0.014 0.00000000000000e+00
-0.013 0.00000000000000e+00
-0.012 0.00000000000000e+00
-0.011 0.00000000000000e+00
-0.010 0.00000000000000e+00
-0.009 0.00000000000000e+00
-0.008 0.00000000000000e+00
-0.007 0.00000000000000e+00
-0.006 0.00000000000000e+00
-0.005 0.00000000000000e+00
-0.004 0.00000000000000e+00
-0.003 0.00000000000000e+00
-0.002 0.00000000000000e+00
-0.001 0.00000000000000e+00
0.000 0.00000000000000e+00
0.001 0.00000000000000e+00
0.002 0.00000000000000e+00
0.003 0.00000000000000e+00
0.004 0.00000000000000e+00
0.005 0.00000000000000e+00
0.006 3.00893114741200e-02
0.007 1.35260948634554e-01
0.008 2.51440427395010e-01
0.009 7.97147169202489e-01
0.010 1.71365301870179e+00
0.011 1.20344553081262e+00
0.012 6.74643258213937e-01
0.013 1.69001338067157e+00
0.014 2.39710258728179e-01
0.015 0.00000000000000e+00
0.016 0.00000000000000e+00
0.017 0.00000000000000e+00
0.018 0.00000000000000e+00
0.019 0.00000000000000e+00
0.020 0.00000000000000e+00
0.021 0.00000000000000e+00
0.022 0.00000000000000e+00
0.023 0.00000000000000e+00
0.024 0.00000000000000e+00
0.025 0.00000000000000e+00
