# Supplementary material for: COSMOSol: efficient solvent screening for polymer additives with open-source COSMO-SAC
Source: RSC Adv. 2026 Jul 21. Online ahead of print. doi: 10.1039/d6ra05129d (PMC13386427; doi:10.1039/d6ra05129d)
Supplement: RA-OLF-D6RA05129D-s001 [file RA-OLF-D6RA05129D-s001.zip › COSMOSol-main/parameters/sigma_profiles/solvents/Ethylene_Glycol.sigma]

# meta: {"name": "ETHYLENE_GLYCOL", "area [A^2]": 98.96209, "volume [A^3]": 81.49774, "r_av [A]": 1.5191269449366247, "f_decay": 3.57, "sigma_hb [e/A^2]": 0.0084, "averaging": "Hsieh", "disp. flag": "HB-DONOR-ACCEPTOR", "disp. e/kB [K]": 76.88946666666665, "standard_INCHIKEY": "LYCAIKOWRPUZTN-UHFFFAOYSA-N"}
# Rows are given as: sigma [e/A^2] followed by a space, then psigmaA [A^2]
# In the case of three sigma profiles, the order is NHB, OH, then OT
-0.025 0.00000000000000e+00
-0.024 0.00000000000000e+00
-0.023 0.00000000000000e+00
-0.022 0.00000000000000e+00
-0.021 0.00000000000000e+00
-0.020 0.00000000000000e+00
-0.019 0.00000000000000e+00
-0.018 0.00000000000000e+00
-0.017 1.04586234364162e-02
-0.016 8.72984666876999e-02
-0.015 3.45670751856934e-01
-0.014 1.22869695011066e-01
-0.013 2.49836070569983e-01
-0.012 3.74710158794498e-01
-0.011 6.29062217418947e-01
-0.010 6.86852671346029e-01
-0.009 8.83235314171017e-01
-0.008 1.54359685627280e+00
-0.007 2.12822569831719e+00
-0.006 4.09603774901946e+00
-0.005 9.28505169075515e+00
-0.004 7.48966837933448e+00
-0.003 6.32075842372256e+00
-0.002 4.06930146934607e+00
-0.001 5.63681803306757e+00
0.000 4.35917538189419e+00
0.001 2.38999596933708e+00
0.002 1.93825487172125e+00
0.003 2.16637243939080e+00
0.004 1.94962953511499e+00
0.005 1.77705596297379e+00
0.006 1.49887409359718e+00
0.007 1.16925845008980e+00
0.008 1.35928653597021e+00
0.009 7.52454813409605e-01
0.010 1.10589682353815e+00
0.011 5.83304667033525e-01
0.012 1.04096729435595e+00
0.013 7.07920237752086e-01
0.014 5.69816505601325e-01
0.015 2.41129064278289e-01
0.016 0.00000000000000e+00
0.017 0.00000000000000e+00
0.018 0.00000000000000e+00
0.019 0.00000000000000e+00
0.020 0.00000000000000e+00
0.021 0.00000000000000e+00
0.022 0.00000000000000e+00
0.023 0.00000000000000e+00
0.024 0.00000000000000e+00
0.025 0.00000000000000e+00
-0.025 0.00000000000000e+00
-0.024 0.00000000000000e+00
-0.023 0.00000000000000e+00
-0.022 0.00000000000000e+00
-0.021 0.00000000000000e+00
-0.020 0.00000000000000e+00
-0.019 0.00000000000000e+00
-0.018 0.00000000000000e+00
-0.017 1.89159556021038e-01
-0.016 1.10254590437768e+00
-0.015 3.08806849270363e+00
-0.014 7.85021374284199e-01
-0.013 1.15165889858495e+00
-0.012 1.25399495983124e+00
-0.011 1.53322977169681e+00
-0.010 1.21870117881894e+00
-0.009 6.60097319440809e-01
-0.008 1.70312953515834e-01
-0.007 1.61152030802963e-01
-0.006 2.87476456324482e-01
-0.005 1.23219860143744e-01
-0.004 6.55106780037663e-02
-0.003 6.15104405188233e-03
-0.002 3.25153262854986e-03
-0.001 0.00000000000000e+00
0.000 0.00000000000000e+00
0.001 3.07111898525333e-03
0.002 2.02735469306800e-02
0.003 7.82023529598147e-02
0.004 1.21211598468350e-01
0.005 4.24390758946995e-01
0.006 5.18051019253826e-01
0.007 4.20106287925216e-01
0.008 1.11573994362598e+00
0.009 9.67187444246538e-01
0.010 1.96222249504669e+00
0.011 1.42170369909514e+00
0.012 3.48367320670226e+00
0.013 3.26327034937575e+00
0.014 3.64058962038354e+00
0.015 2.15413963163736e+00
0.016 0.00000000000000e+00
0.017 0.00000000000000e+00
0.018 0.00000000000000e+00
0.019 0.00000000000000e+00
0.020 0.00000000000000e+00
0.021 0.00000000000000e+00
0.022 0.00000000000000e+00
0.023 0.00000000000000e+00
0.024 0.00000000000000e+00
0.025 0.00000000000000e+00
-0.025 0.00000000000000e+00
-0.024 0.00000000000000e+00
-0.023 0.00000000000000e+00
-0.022 0.00000000000000e+00
-0.021 0.00000000000000e+00
-0.020 0.00000000000000e+00
-0.019 0.00000000000000e+00
-0.018 0.00000000000000e+00
-0.017 0.00000000000000e+00
-0.016 0.00000000000000e+00
-0.015 0.00000000000000e+00
-0.014 0.00000000000000e+00
-0.013 0.00000000000000e+00
-0.012 0.00000000000000e+00
-0.011 0.00000000000000e+00
-0.010 0.00000000000000e+00
-0.009 0.00000000000000e+00
-0.008 0.00000000000000e+00
-0.007 0.00000000000000e+00
-0.006 0.00000000000000e+00
-0.005 0.00000000000000e+00
-0.004 0.00000000000000e+00
-0.003 0.00000000000000e+00
-0.002 0.00000000000000e+00
-0.001 0.00000000000000e+00
0.000 0.00000000000000e+00
0.001 0.00000000000000e+00
0.002 0.00000000000000e+00
0.003 0.00000000000000e+00
0.004 0.00000000000000e+00
0.005 0.00000000000000e+00
0.006 0.00000000000000e+00
0.007 0.00000000000000e+00
0.008 0.00000000000000e+00
0.009 0.00000000000000e+00
0.010 0.00000000000000e+00
0.011 0.00000000000000e+00
0.012 0.00000000000000e+00
0.013 0.00000000000000e+00
0.014 0.00000000000000e+00
0.015 0.00000000000000e+00
0.016 0.00000000000000e+00
0.017 0.00000000000000e+00
0.018 0.00000000000000e+00
0.019 0.00000000000000e+00
0.020 0.00000000000000e+00
0.021 0.00000000000000e+00
0.022 0.00000000000000e+00
0.023 0.00000000000000e+00
0.024 0.00000000000000e+00
0.025 0.00000000000000e+00
