# Supplementary material for: COSMOSol: efficient solvent screening for polymer additives with open-source COSMO-SAC
Source: RSC Adv. 2026 Jul 21. Online ahead of print. doi: 10.1039/d6ra05129d (PMC13386427; doi:10.1039/d6ra05129d)
Supplement: RA-OLF-D6RA05129D-s001 [file RA-OLF-D6RA05129D-s001.zip › COSMOSol-main/src/cosmosol/_hanna/predictor.py]

"""HANNA activity-coefficient predictor (vendored from marco-hoffmann/HANNA).

Repackaged for installation as part of cosmosol. Resource paths (ensemble
weights, scalers, ChemBERTa files) are resolved through
``importlib.resources`` so the package works regardless of CWD.
"""

import contextlib
import io
import os
import sys
from importlib.resources import files
from typing import List, Optional, Union

import numpy as np
import pandas as pd
import torch

from .model import (
    HANNA_Ensemble_Multicomponent,
    get_smiles_embedding,
    initialize_ChemBERTA,
)

MAX_LENGTH = 512
DEFAULT_NUM_MODELS = 10
DEFAULT_NODES = 96
DEFAULT_EMBEDDING_SIZE = 384

_PKG = files(__package__)
DEFAULT_ENSEMBLE_PATH = str(_PKG / "ensemble")
TEMPERATURE_SCALER_PATH = str(_PKG / "scalers" / "temperature_scaler.pkl")
BERT_SCALER_PATH = str(_PKG / "scalers" / "bert_scaler.pkl")


@contextlib.contextmanager
def _nostdout():
    save_stdout = sys.stdout
    sys.stdout = io.BytesIO()
    try:
        yield
    finally:
        sys.stdout = save_stdout


def load_ensemble(
    ensemble_path: str = DEFAULT_ENSEMBLE_PATH,
    device: Optional[torch.device] = None,
    num_models: int = DEFAULT_NUM_MODELS,
) -> HANNA_Ensemble_Multicomponent:
    if not os.path.exists(ensemble_path):
        raise FileNotFoundError(f"Ensemble path '{ensemble_path}' does not exist")
    if device is None:
        device = torch.device("cpu")
    model_paths = [
        os.path.join(ensemble_path, f"HANNA_parameters_binary{i}.pt")
        for i in range(num_models)
    ]
    missing = [p for p in model_paths if not os.path.exists(p)]
    if missing:
        raise FileNotFoundError(f"Missing ensemble model files: {missing}")

    print(f"Loading ensemble with {num_models} models...")
    ensemble = HANNA_Ensemble_Multicomponent(
        model_paths=model_paths,
        Embedding_ChemBERT=DEFAULT_EMBEDDING_SIZE,
        nodes=DEFAULT_NODES,
        device=device,
    )
    ensemble.to(device)
    return ensemble


class HANNA_Predictor:
    """Predict activity coefficients and excess Gibbs energy with HANNA."""

    def __init__(self, ensemble_path: str = DEFAULT_ENSEMBLE_PATH) -> None:
        self.device = "cuda" if torch.cuda.is_available() else "cpu"
        self.model = load_ensemble(ensemble_path=ensemble_path, device=self.device)

        self.t_scaler = pd.read_pickle(TEMPERATURE_SCALER_PATH)
        self.bert_scaler = pd.read_pickle(BERT_SCALER_PATH)

        with _nostdout():
            self.ChemBERTA, self.tokenizer = initialize_ChemBERTA(device=self.device)

        if self.t_scaler is None:
            raise ValueError(f"Failed to load temperature scaler from {TEMPERATURE_SCALER_PATH}")
        if self.bert_scaler is None:
            raise ValueError(f"Failed to load BERT scaler from {BERT_SCALER_PATH}")

    def _get_scaled_embeddings_from_smiles(self, smiles_list: List[str]) -> List[torch.Tensor]:
        embeddings = [
            get_smiles_embedding(
                smiles, self.tokenizer, self.ChemBERTA,
                self.device, max_length=MAX_LENGTH,
            )
            for smiles in smiles_list
        ]
        return [
            torch.FloatTensor(self.bert_scaler.transform(e)).squeeze().to(self.device)
            for e in embeddings
        ]

    def _get_scaled_temperature(self, temperature: float) -> torch.Tensor:
        return torch.FloatTensor(
            self.t_scaler.transform(np.array([[temperature]]))
        ).to(self.device)

    def predict(
        self,
        smiles_list: List[str],
        molar_fractions: Union[List[List[float]], np.ndarray],
        temperature: float,
        verbose: bool = False,
    ) -> tuple[np.ndarray, np.ndarray]:
        if isinstance(molar_fractions, list):
            molar_fractions = np.array(molar_fractions)

        if not np.allclose(np.sum(molar_fractions, axis=1), 1.0, rtol=1e-5):
            raise ValueError("The sum of molar fractions must be close to 1.0")
        if molar_fractions.shape[1] != len(smiles_list):
            raise ValueError(
                f"Number of components in molar_fractions ({molar_fractions.shape[1]}) "
                f"must match number of SMILES ({len(smiles_list)})"
            )

        scaled_T = self._get_scaled_temperature(temperature)
        scaled_embeddings = self._get_scaled_embeddings_from_smiles(smiles_list)

        batch_size = len(molar_fractions)
        temperature_tensor = scaled_T.repeat(batch_size, 1).to(self.device)
        x_values_tensor = torch.FloatTensor(molar_fractions[:, :-1]).to(self.device)
        embedding_tensor = (
            torch.stack(scaled_embeddings).repeat(batch_size, 1, 1).to(self.device)
        )

        ln_gammas, gE = self.model(temperature_tensor, x_values_tensor, embedding_tensor)
        ln_gammas = ln_gammas.detach().cpu().numpy()
        gE = gE.detach().cpu().numpy()

        if verbose:
            print("\n" + "#" * 60)
            print("Predictions for system", "-".join(smiles_list))
            print("Temperature:", f"{temperature} K")
            for i, mf in enumerate(molar_fractions):
                print(f"\nComposition {i + 1} :", mf)
                print("\tLogarithmic activity coefficients:")
                for smiles, lg in zip(smiles_list, ln_gammas[i]):
                    print(f"\t\t{smiles}: {lg:.2f}")
                print(f"\n\tExcess Gibbs energy:\n\t\tg^E/RT = {gE[i]:.2f}")
            print("#" * 60 + "\n")

        return ln_gammas, gE

    def predict_over_composition(
        self,
        smiles_list: List[str],
        temperature: float,
    ) -> tuple[np.ndarray, np.ndarray, np.ndarray, np.ndarray]:
        num_components = len(smiles_list)
        if num_components == 2:
            molar_fractions_all = np.array([[x, 1 - x] for x in np.linspace(0, 1, 101)])
        elif num_components == 3:
            molar_fractions_all = []
            for x1 in np.linspace(0, 1, 21):
                for x2 in np.linspace(0, 1 - x1, 21):
                    molar_fractions_all.append([x1, x2, 1 - x1 - x2])
            molar_fractions_all = np.array(molar_fractions_all)
        else:
            raise ValueError('Only binary and ternary systems are supported for "all" compositions.')

        scaled_T = self._get_scaled_temperature(temperature).requires_grad_(True)
        scaled_embeddings = self._get_scaled_embeddings_from_smiles(smiles_list)

        batch_size = len(molar_fractions_all)
        temperature_tensor = scaled_T.repeat(batch_size, 1).to(self.device)
        x_values_tensor = torch.FloatTensor(molar_fractions_all[:, :-1]).to(self.device)
        embedding_tensor = (
            torch.stack(scaled_embeddings).repeat(batch_size, 1, 1).to(self.device)
        )

        ln_gammas, gE_over_RT = self.model(temperature_tensor, x_values_tensor, embedding_tensor)

        d_gE_over_RT_dT_scaled = torch.autograd.grad(
            outputs=gE_over_RT.sum(),
            inputs=temperature_tensor,
            create_graph=True,
            retain_graph=True,
        )[0].squeeze()

        temperature_std = torch.tensor(
            self.t_scaler.scale_, dtype=torch.float32, device=self.device
        )
        d_gE_over_RT_dT = d_gE_over_RT_dT_scaled / temperature_std

        R = 0.008314  # kJ/(mol·K)
        hE = -R * temperature ** 2 * d_gE_over_RT_dT

        hE = hE.detach().cpu().numpy()
        ln_gammas = ln_gammas.detach().cpu().numpy()
        gE_over_RT = gE_over_RT.detach().cpu().numpy()

        return molar_fractions_all, ln_gammas, gE_over_RT, hE
