# Supplementary material for: COSMOSol: efficient solvent screening for polymer additives with open-source COSMO-SAC
Source: RSC Adv. 2026 Jul 21. Online ahead of print. doi: 10.1039/d6ra05129d (PMC13386427; doi:10.1039/d6ra05129d)
Supplement: RA-OLF-D6RA05129D-s001 [file RA-OLF-D6RA05129D-s001.zip › COSMOSol-main/src/cosmosol/_hanna/__init__.py]

"""Vendored HANNA activity-coefficient model (marco-hoffmann/HANNA).

Repackaged as a subpackage of cosmosol so it can be installed via
``pip install cosmosol[hanna]`` without depending on the upstream repo's
CWD-relative layout. See LICENSE in this directory.
"""

from .predictor import HANNA_Predictor

__all__ = ["HANNA_Predictor"]
