# Supplementary material for: COSMOSol: efficient solvent screening for polymer additives with open-source COSMO-SAC
Source: RSC Adv. 2026 Jul 21. Online ahead of print. doi: 10.1039/d6ra05129d (PMC13386427; doi:10.1039/d6ra05129d)
Supplement: RA-OLF-D6RA05129D-s001 [file RA-OLF-D6RA05129D-s001.zip › COSMOSol-main/parameters/sigma_profiles/additives/PPB_sensitivity/PPB_PubChem_conf4.sigma]

# meta: {"name": "?", "CAS": "?", "area [A^2]": 220.27603463247186, "volume [A^3]": 212.21087947762692, "r_av [A]": 1.5191269449366247, "f_decay": 3.57, "sigma_hb [e/A^2]": 0.0084, "averaging": "Hsieh", "disp. flag": "HB-DONOR-ACCEPTOR", "disp. e/kB [K]": 97.77796428571428}
# Rows are given as: sigma [e/A^2] followed by a space, then psigmaA [A^2]
# In the case of three sigma profiles, the order is NHB, OH, then OT
-0.025 0.00000000000000e+00
-0.024 0.00000000000000e+00
-0.023 0.00000000000000e+00
-0.022 0.00000000000000e+00
-0.021 0.00000000000000e+00
-0.020 0.00000000000000e+00
-0.019 1.43989942235179e-02
-0.018 4.79023767621408e-02
-0.017 5.82046417350023e-02
-0.016 2.25140893700816e-01
-0.015 3.48575642950420e-01
-0.014 2.47549244261208e-01
-0.013 2.30564031135902e-01
-0.012 5.16468779052411e-01
-0.011 7.22265600643326e-01
-0.010 1.46714267043380e+00
-0.009 1.06968223912237e+00
-0.008 2.08408317040439e+00
-0.007 5.26972259713662e+00
-0.006 8.27206344236986e+00
-0.005 1.04958034815165e+01
-0.004 1.63948102336240e+01
-0.003 1.95273908378938e+01
-0.002 1.90283360686395e+01
-0.001 1.41010637028112e+01
0.000 1.70843956165779e+01
0.001 1.52798088732976e+01
0.002 1.55215104239504e+01
0.003 1.49348107422585e+01
0.004 1.18791596237777e+01
0.005 4.28401048775713e+00
0.006 2.68458526093576e+00
0.007 3.19390697068864e+00
0.008 2.53016915509155e+00
0.009 1.03348323213446e+00
0.010 1.31004843542209e+00
0.011 1.14531382057626e+00
0.012 9.47657886924497e-01
0.013 7.70872844100589e-01
0.014 2.32607969771325e-01
0.015 1.55006561048959e-02
0.016 0.00000000000000e+00
0.017 0.00000000000000e+00
0.018 0.00000000000000e+00
0.019 0.00000000000000e+00
0.020 0.00000000000000e+00
0.021 0.00000000000000e+00
0.022 0.00000000000000e+00
0.023 0.00000000000000e+00
0.024 0.00000000000000e+00
0.025 0.00000000000000e+00
-0.025 0.00000000000000e+00
-0.024 0.00000000000000e+00
-0.023 0.00000000000000e+00
-0.022 0.00000000000000e+00
-0.021 0.00000000000000e+00
-0.020 0.00000000000000e+00
-0.019 5.58570128341313e-01
-0.018 1.25883345007398e+00
-0.017 1.05271637858389e+00
-0.016 9.48454866209706e-01
-0.015 8.68234481134057e-01
-0.014 3.28716230714369e-01
-0.013 0.00000000000000e+00
-0.012 7.11304540056564e-01
-0.011 7.01755231855837e-01
-0.010 2.74844515094210e-01
-0.009 7.01036117512171e-02
-0.008 9.24528091127211e-03
-0.007 0.00000000000000e+00
-0.006 0.00000000000000e+00
-0.005 0.00000000000000e+00
-0.004 0.00000000000000e+00
-0.003 0.00000000000000e+00
-0.002 0.00000000000000e+00
-0.001 0.00000000000000e+00
0.000 0.00000000000000e+00
0.001 3.28271604033018e-03
0.002 1.04037059668839e-02
0.003 5.62776775199768e-02
0.004 1.25161764588988e-01
0.005 2.00596038981563e-01
0.006 3.54233087239679e-01
0.007 6.85987800488836e-01
0.008 6.75158985242451e-01
0.009 3.14242499396421e-01
0.010 1.04000766777442e+00
0.011 1.21803764134688e+00
0.012 8.79915114907915e-01
0.013 0.00000000000000e+00
0.014 0.00000000000000e+00
0.015 0.00000000000000e+00
0.016 0.00000000000000e+00
0.017 0.00000000000000e+00
0.018 0.00000000000000e+00
0.019 0.00000000000000e+00
0.020 0.00000000000000e+00
0.021 0.00000000000000e+00
0.022 0.00000000000000e+00
0.023 0.00000000000000e+00
0.024 0.00000000000000e+00
0.025 0.00000000000000e+00
-0.025 0.00000000000000e+00
-0.024 0.00000000000000e+00
-0.023 0.00000000000000e+00
-0.022 0.00000000000000e+00
-0.021 0.00000000000000e+00
-0.020 0.00000000000000e+00
-0.019 0.00000000000000e+00
-0.018 0.00000000000000e+00
-0.017 0.00000000000000e+00
-0.016 0.00000000000000e+00
-0.015 0.00000000000000e+00
-0.014 0.00000000000000e+00
-0.013 0.00000000000000e+00
-0.012 0.00000000000000e+00
-0.011 0.00000000000000e+00
-0.010 0.00000000000000e+00
-0.009 0.00000000000000e+00
-0.008 0.00000000000000e+00
-0.007 0.00000000000000e+00
-0.006 0.00000000000000e+00
-0.005 0.00000000000000e+00
-0.004 0.00000000000000e+00
-0.003 0.00000000000000e+00
-0.002 0.00000000000000e+00
-0.001 0.00000000000000e+00
0.000 0.00000000000000e+00
0.001 4.10578727534027e-03
0.002 1.85223097018271e-02
0.003 6.20304402918591e-02
0.004 2.25067052066470e-01
0.005 4.47374478092728e-01
0.006 5.54996106110371e-01
0.007 8.92965862136912e-01
0.008 1.45370138090163e+00
0.009 9.75730178241115e-01
0.010 1.28444652620876e+00
0.011 1.57346564563860e+00
0.012 2.29149133340082e+00
0.013 3.55346034926234e+00
0.014 1.48614536792737e+00
0.015 1.38475955737137e-01
0.016 0.00000000000000e+00
0.017 0.00000000000000e+00
0.018 0.00000000000000e+00
0.019 0.00000000000000e+00
0.020 0.00000000000000e+00
0.021 0.00000000000000e+00
0.022 0.00000000000000e+00
0.023 0.00000000000000e+00
0.024 0.00000000000000e+00
0.025 0.00000000000000e+00
