# Supplementary material for: COSMOSol: efficient solvent screening for polymer additives with open-source COSMO-SAC
Source: RSC Adv. 2026 Jul 21. Online ahead of print. doi: 10.1039/d6ra05129d (PMC13386427; doi:10.1039/d6ra05129d)
Supplement: RA-OLF-D6RA05129D-s001 [file RA-OLF-D6RA05129D-s001.zip › COSMOSol-main/parameters/sigma_profiles/additives/PPB_sensitivity/PPB_UD.sigma]

# meta: {"name": "PROPYL-4-HYDROXYBENZOATE", "area [A^2]": 223.69077, "volume [A^3]": 222.57469, "r_av [A]": 1.5191269449366247, "f_decay": 3.57, "sigma_hb [e/A^2]": 0.0084, "averaging": "Hsieh", "disp. flag": "HB-DONOR-ACCEPTOR", "disp. e/kB [K]": 97.77796428571426, "standard_INCHIKEY": "QELSKZZBTMNZEB-UHFFFAOYSA-N"}
# Rows are given as: sigma [e/A^2] followed by a space, then psigmaA [A^2]
# In the case of three sigma profiles, the order is NHB, OH, then OT
-0.025 0.00000000000000e+00
-0.024 0.00000000000000e+00
-0.023 0.00000000000000e+00
-0.022 0.00000000000000e+00
-0.021 0.00000000000000e+00
-0.020 0.00000000000000e+00
-0.019 8.79627560369647e-03
-0.018 5.30753722823354e-02
-0.017 3.93974539859608e-02
-0.016 5.85441532999473e-02
-0.015 1.26730468222696e-01
-0.014 1.43055925308821e-01
-0.013 1.36245527469297e-01
-0.012 3.23870592637966e-01
-0.011 6.74410357534931e-01
-0.010 5.25220320980935e-01
-0.009 1.01122565365737e+00
-0.008 1.55616993748009e+00
-0.007 4.24801525837472e+00
-0.006 7.26985359335177e+00
-0.005 9.04668298358912e+00
-0.004 1.55985420814684e+01
-0.003 1.91119974215962e+01
-0.002 1.96238279673024e+01
-0.001 1.84912235361181e+01
0.000 1.81274137810338e+01
0.001 1.91249636235722e+01
0.002 2.00255666233106e+01
0.003 1.67154590414086e+01
0.004 1.15044041692039e+01
0.005 3.39119834351781e+00
0.006 3.43394398004009e+00
0.007 1.43427004286912e+00
0.008 1.50754648592118e+00
0.009 2.17949071637659e+00
0.010 1.58063419103533e+00
0.011 1.12129575861969e+00
0.012 1.12912554077150e+00
0.013 8.81955735852634e-02
0.014 0.00000000000000e+00
0.015 0.00000000000000e+00
0.016 0.00000000000000e+00
0.017 0.00000000000000e+00
0.018 0.00000000000000e+00
0.019 0.00000000000000e+00
0.020 0.00000000000000e+00
0.021 0.00000000000000e+00
0.022 0.00000000000000e+00
0.023 0.00000000000000e+00
0.024 0.00000000000000e+00
0.025 0.00000000000000e+00
-0.025 0.00000000000000e+00
-0.024 0.00000000000000e+00
-0.023 0.00000000000000e+00
-0.022 0.00000000000000e+00
-0.021 0.00000000000000e+00
-0.020 0.00000000000000e+00
-0.019 3.41227777205254e-01
-0.018 1.39477534352614e+00
-0.017 7.12560782941555e-01
-0.016 7.39390036219393e-01
-0.015 1.13215354172071e+00
-0.014 9.13992332082487e-01
-0.013 6.28045316852929e-01
-0.012 2.65494583671360e-01
-0.011 1.92677653115957e-01
-0.010 2.32695546319197e-01
-0.009 2.59039937749419e-01
-0.008 1.83243183076855e-02
-0.007 0.00000000000000e+00
-0.006 0.00000000000000e+00
-0.005 0.00000000000000e+00
-0.004 0.00000000000000e+00
-0.003 0.00000000000000e+00
-0.002 0.00000000000000e+00
-0.001 0.00000000000000e+00
0.000 0.00000000000000e+00
0.001 2.17661715059502e-03
0.002 0.00000000000000e+00
0.003 4.56291049814972e-02
0.004 1.59725620528335e-01
0.005 3.61980098771681e-01
0.006 6.76684204610767e-01
0.007 4.00716203504841e-01
0.008 7.12001724490220e-01
0.009 1.34948108519182e+00
0.010 1.37536734915122e+00
0.011 3.18308953556899e-02
0.012 0.00000000000000e+00
0.013 0.00000000000000e+00
0.014 0.00000000000000e+00
0.015 0.00000000000000e+00
0.016 0.00000000000000e+00
0.017 0.00000000000000e+00
0.018 0.00000000000000e+00
0.019 0.00000000000000e+00
0.020 0.00000000000000e+00
0.021 0.00000000000000e+00
0.022 0.00000000000000e+00
0.023 0.00000000000000e+00
0.024 0.00000000000000e+00
0.025 0.00000000000000e+00
-0.025 0.00000000000000e+00
-0.024 0.00000000000000e+00
-0.023 0.00000000000000e+00
-0.022 0.00000000000000e+00
-0.021 0.00000000000000e+00
-0.020 0.00000000000000e+00
-0.019 0.00000000000000e+00
-0.018 0.00000000000000e+00
-0.017 0.00000000000000e+00
-0.016 0.00000000000000e+00
-0.015 0.00000000000000e+00
-0.014 0.00000000000000e+00
-0.013 0.00000000000000e+00
-0.012 0.00000000000000e+00
-0.011 0.00000000000000e+00
-0.010 0.00000000000000e+00
-0.009 0.00000000000000e+00
-0.008 0.00000000000000e+00
-0.007 0.00000000000000e+00
-0.006 0.00000000000000e+00
-0.005 0.00000000000000e+00
-0.004 0.00000000000000e+00
-0.003 0.00000000000000e+00
-0.002 0.00000000000000e+00
-0.001 0.00000000000000e+00
0.000 0.00000000000000e+00
0.001 5.98995743100675e-04
0.002 2.45288938375403e-03
0.003 7.36875515921721e-02
0.004 1.04787351138434e-01
0.005 3.30669619195634e-01
0.006 8.47639327386213e-01
0.007 5.29725281232352e-01
0.008 6.77072282181821e-01
0.009 1.45198422297657e+00
0.010 1.42919443281185e+00
0.011 2.70113254194470e+00
0.012 3.77870122790223e+00
0.013 4.06551451531984e-01
0.014 0.00000000000000e+00
0.015 0.00000000000000e+00
0.016 0.00000000000000e+00
0.017 0.00000000000000e+00
0.018 0.00000000000000e+00
0.019 0.00000000000000e+00
0.020 0.00000000000000e+00
0.021 0.00000000000000e+00
0.022 0.00000000000000e+00
0.023 0.00000000000000e+00
0.024 0.00000000000000e+00
0.025 0.00000000000000e+00
