# Supplementary material for: COSMOSol: efficient solvent screening for polymer additives with open-source COSMO-SAC
Source: RSC Adv. 2026 Jul 21. Online ahead of print. doi: 10.1039/d6ra05129d (PMC13386427; doi:10.1039/d6ra05129d)
Supplement: RA-OLF-D6RA05129D-s001 [file RA-OLF-D6RA05129D-s001.zip › COSMOSol-main/parameters/sigma_profiles/additives/PPB_sensitivity/PPB_orca.sigma]

# meta: {"name": "?", "CAS": "?", "area [A^2]": 235.16616374288301, "volume [A^3]": 225.4208594544012, "r_av [A]": 1.5191269449366247, "f_decay": 3.57, "sigma_hb [e/A^2]": 0.0084, "averaging": "Hsieh", "disp. flag": "HB-DONOR-ACCEPTOR", "disp. e/kB [K]": 97.7779642857143}
# Rows are given as: sigma [e/A^2] followed by a space, then psigmaA [A^2]
# In the case of three sigma profiles, the order is NHB, OH, then OT
-0.025 0.00000000000000e+00
-0.024 0.00000000000000e+00
-0.023 0.00000000000000e+00
-0.022 0.00000000000000e+00
-0.021 0.00000000000000e+00
-0.020 0.00000000000000e+00
-0.019 6.60707018754095e-04
-0.018 3.38470869247942e-02
-0.017 5.93094837181195e-02
-0.016 9.61261660731901e-02
-0.015 1.35421997532770e-01
-0.014 3.49380694303568e-01
-0.013 5.46000979234138e-01
-0.012 4.35559708226112e-01
-0.011 6.11326096125594e-01
-0.010 6.49602628370884e-01
-0.009 1.62589165086009e+00
-0.008 1.63386166215817e+00
-0.007 3.17287859273773e+00
-0.006 5.68321063649947e+00
-0.005 1.13746467493904e+01
-0.004 1.54603830052235e+01
-0.003 2.00462085833071e+01
-0.002 1.91235621303993e+01
-0.001 1.78893459518416e+01
0.000 2.06382612020926e+01
0.001 1.96942891865150e+01
0.002 2.33213153160289e+01
0.003 2.01193430360051e+01
0.004 1.48369191672300e+01
0.005 3.28475722327335e+00
0.006 2.27204960184705e+00
0.007 2.44704163278448e+00
0.008 1.77001664229823e+00
0.009 2.03537533881455e+00
0.010 8.27244616511726e-01
0.011 1.55445721987921e+00
0.012 7.81927610862524e-01
0.013 9.29813334500643e-03
0.014 0.00000000000000e+00
0.015 0.00000000000000e+00
0.016 0.00000000000000e+00
0.017 0.00000000000000e+00
0.018 0.00000000000000e+00
0.019 0.00000000000000e+00
0.020 0.00000000000000e+00
0.021 0.00000000000000e+00
0.022 0.00000000000000e+00
0.023 0.00000000000000e+00
0.024 0.00000000000000e+00
0.025 0.00000000000000e+00
-0.025 0.00000000000000e+00
-0.024 0.00000000000000e+00
-0.023 0.00000000000000e+00
-0.022 0.00000000000000e+00
-0.021 0.00000000000000e+00
-0.020 0.00000000000000e+00
-0.019 2.56303460181066e-02
-0.018 8.89472466472007e-01
-0.017 1.07269906753626e+00
-0.016 1.21358402063029e+00
-0.015 6.44759349930387e-01
-0.014 7.18985040728303e-01
-0.013 7.06780802816422e-01
-0.012 4.06034415551891e-01
-0.011 2.30008613722063e-01
-0.010 1.37027450990321e-01
-0.009 1.45887126814758e-01
-0.008 4.29052270886273e-02
-0.007 1.42921368027988e-02
-0.006 2.20308306795518e-03
-0.005 3.62836838552524e-04
-0.004 8.55855330160880e-06
-0.003 1.05045241743752e-06
-0.002 2.74517736418595e-08
-0.001 0.00000000000000e+00
0.000 0.00000000000000e+00
0.001 7.06654660310576e-03
0.002 2.46567809924319e-02
0.003 1.34648567001471e-01
0.004 2.01343501881467e-01
0.005 3.70210009741743e-01
0.006 5.31528491518217e-01
0.007 7.62756801050510e-01
0.008 9.38327955799981e-01
0.009 1.30681977054708e+00
0.010 2.33395795386321e-01
0.011 0.00000000000000e+00
0.012 0.00000000000000e+00
0.013 0.00000000000000e+00
0.014 0.00000000000000e+00
0.015 0.00000000000000e+00
0.016 0.00000000000000e+00
0.017 0.00000000000000e+00
0.018 0.00000000000000e+00
0.019 0.00000000000000e+00
0.020 0.00000000000000e+00
0.021 0.00000000000000e+00
0.022 0.00000000000000e+00
0.023 0.00000000000000e+00
0.024 0.00000000000000e+00
0.025 0.00000000000000e+00
-0.025 0.00000000000000e+00
-0.024 0.00000000000000e+00
-0.023 0.00000000000000e+00
-0.022 0.00000000000000e+00
-0.021 0.00000000000000e+00
-0.020 0.00000000000000e+00
-0.019 0.00000000000000e+00
-0.018 0.00000000000000e+00
-0.017 0.00000000000000e+00
-0.016 0.00000000000000e+00
-0.015 0.00000000000000e+00
-0.014 0.00000000000000e+00
-0.013 0.00000000000000e+00
-0.012 0.00000000000000e+00
-0.011 0.00000000000000e+00
-0.010 0.00000000000000e+00
-0.009 0.00000000000000e+00
-0.008 0.00000000000000e+00
-0.007 0.00000000000000e+00
-0.006 0.00000000000000e+00
-0.005 0.00000000000000e+00
-0.004 0.00000000000000e+00
-0.003 0.00000000000000e+00
-0.002 0.00000000000000e+00
-0.001 0.00000000000000e+00
0.000 0.00000000000000e+00
0.001 5.61232468064008e-03
0.002 7.24905293858041e-02
0.003 2.37487036457720e-01
0.004 3.79634158776479e-01
0.005 4.12704462089014e-01
0.006 3.94950097643815e-01
0.007 7.59985205592466e-01
0.008 6.30215737692737e-01
0.009 1.30940296425625e+00
0.010 1.23440658627311e+00
0.011 3.78871917968112e+00
0.012 2.61677795480388e+00
0.013 4.28612168874417e-02
0.014 0.00000000000000e+00
0.015 0.00000000000000e+00
0.016 0.00000000000000e+00
0.017 0.00000000000000e+00
0.018 0.00000000000000e+00
0.019 0.00000000000000e+00
0.020 0.00000000000000e+00
0.021 0.00000000000000e+00
0.022 0.00000000000000e+00
0.023 0.00000000000000e+00
0.024 0.00000000000000e+00
0.025 0.00000000000000e+00
