# Supplementary material for: COSMOSol: efficient solvent screening for polymer additives with open-source COSMO-SAC
Source: RSC Adv. 2026 Jul 21. Online ahead of print. doi: 10.1039/d6ra05129d (PMC13386427; doi:10.1039/d6ra05129d)
Supplement: RA-OLF-D6RA05129D-s001 [file RA-OLF-D6RA05129D-s001.zip › COSMOSol-main/parameters/sigma_profiles/additives/PPB_sensitivity/PPB_DUPKAB.sigma]

# meta: {"name": "?", "CAS": "?", "area [A^2]": 221.52216154777344, "volume [A^3]": 206.70581745370782, "r_av [A]": 1.5191269449366247, "f_decay": 3.57, "sigma_hb [e/A^2]": 0.0084, "averaging": "Hsieh", "disp. flag": "HB-DONOR-ACCEPTOR", "disp. e/kB [K]": 97.77796428571428}
# Rows are given as: sigma [e/A^2] followed by a space, then psigmaA [A^2]
# In the case of three sigma profiles, the order is NHB, OH, then OT
-0.025 0.00000000000000e+00
-0.024 0.00000000000000e+00
-0.023 0.00000000000000e+00
-0.022 0.00000000000000e+00
-0.021 0.00000000000000e+00
-0.020 0.00000000000000e+00
-0.019 1.60508711741663e-03
-0.018 3.29129083090097e-02
-0.017 6.29363425290606e-02
-0.016 9.58578853092736e-02
-0.015 4.38880193780057e-01
-0.014 2.25884053355686e-01
-0.013 3.55214890921467e-01
-0.012 3.69392476899837e-01
-0.011 8.32925395216964e-01
-0.010 6.99361312524249e-01
-0.009 8.74614718378663e-01
-0.008 1.46486703110897e+00
-0.007 3.44437302757144e+00
-0.006 9.31977167228694e+00
-0.005 1.19392073353358e+01
-0.004 1.29737930044471e+01
-0.003 2.03945774387097e+01
-0.002 1.83526133804408e+01
-0.001 1.91346103187423e+01
0.000 1.96074403199648e+01
0.001 1.75758431983222e+01
0.002 1.52160255235950e+01
0.003 1.79078088376472e+01
0.004 1.17077988934256e+01
0.005 3.45866399937153e+00
0.006 2.81123454522816e+00
0.007 2.13949951782496e+00
0.008 1.19588055603977e+00
0.009 1.02486386595432e+00
0.010 1.11092488112006e+00
0.011 7.50259518811127e-01
0.012 6.22741709996185e-01
0.013 5.21972021307438e-01
0.014 5.89861814266073e-01
0.015 2.85382464705882e-02
0.016 0.00000000000000e+00
0.017 0.00000000000000e+00
0.018 0.00000000000000e+00
0.019 0.00000000000000e+00
0.020 0.00000000000000e+00
0.021 0.00000000000000e+00
0.022 0.00000000000000e+00
0.023 0.00000000000000e+00
0.024 0.00000000000000e+00
0.025 0.00000000000000e+00
-0.025 0.00000000000000e+00
-0.024 0.00000000000000e+00
-0.023 0.00000000000000e+00
-0.022 0.00000000000000e+00
-0.021 0.00000000000000e+00
-0.020 0.00000000000000e+00
-0.019 6.22650237410371e-02
-0.018 8.64923052238706e-01
-0.017 1.13829613263756e+00
-0.016 9.42766263095006e-01
-0.015 8.10039293635070e-01
-0.014 2.82303728253398e-01
-0.013 5.07582733812684e-01
-0.012 6.14542535135035e-01
-0.011 3.27334611140189e-01
-0.010 2.07870503729193e-01
-0.009 2.68136158666437e-02
-0.008 0.00000000000000e+00
-0.007 0.00000000000000e+00
-0.006 0.00000000000000e+00
-0.005 0.00000000000000e+00
-0.004 0.00000000000000e+00
-0.003 0.00000000000000e+00
-0.002 0.00000000000000e+00
-0.001 0.00000000000000e+00
0.000 0.00000000000000e+00
0.001 4.03723319926137e-03
0.002 1.36692063055875e-02
0.003 6.65603047004328e-02
0.004 1.71024516446670e-01
0.005 2.23908908146105e-01
0.006 2.78094798629842e-01
0.007 7.08291855770214e-01
0.008 4.24998703589354e-01
0.009 6.75685682136236e-01
0.010 1.01333858767966e+00
0.011 1.04132025832167e+00
0.012 4.99615969308806e-01
0.013 0.00000000000000e+00
0.014 0.00000000000000e+00
0.015 0.00000000000000e+00
0.016 0.00000000000000e+00
0.017 0.00000000000000e+00
0.018 0.00000000000000e+00
0.019 0.00000000000000e+00
0.020 0.00000000000000e+00
0.021 0.00000000000000e+00
0.022 0.00000000000000e+00
0.023 0.00000000000000e+00
0.024 0.00000000000000e+00
0.025 0.00000000000000e+00
-0.025 0.00000000000000e+00
-0.024 0.00000000000000e+00
-0.023 0.00000000000000e+00
-0.022 0.00000000000000e+00
-0.021 0.00000000000000e+00
-0.020 0.00000000000000e+00
-0.019 0.00000000000000e+00
-0.018 0.00000000000000e+00
-0.017 0.00000000000000e+00
-0.016 0.00000000000000e+00
-0.015 0.00000000000000e+00
-0.014 0.00000000000000e+00
-0.013 0.00000000000000e+00
-0.012 0.00000000000000e+00
-0.011 0.00000000000000e+00
-0.010 0.00000000000000e+00
-0.009 0.00000000000000e+00
-0.008 0.00000000000000e+00
-0.007 0.00000000000000e+00
-0.006 0.00000000000000e+00
-0.005 0.00000000000000e+00
-0.004 0.00000000000000e+00
-0.003 0.00000000000000e+00
-0.002 0.00000000000000e+00
-0.001 0.00000000000000e+00
0.000 0.00000000000000e+00
0.001 1.49506509393081e-03
0.002 2.48272747034792e-02
0.003 9.32839708187392e-02
0.004 2.90866580854044e-01
0.005 4.91326115721501e-01
0.006 8.69067210101581e-01
0.007 5.97376109524548e-01
0.008 5.75089396557587e-01
0.009 6.31619629042488e-01
0.010 9.57805325245828e-01
0.011 7.87306861361248e-01
0.012 1.58443472236244e+00
0.013 2.40611262328794e+00
0.014 3.76866022196299e+00
0.015 2.54947979513493e-01
0.016 0.00000000000000e+00
0.017 0.00000000000000e+00
0.018 0.00000000000000e+00
0.019 0.00000000000000e+00
0.020 0.00000000000000e+00
0.021 0.00000000000000e+00
0.022 0.00000000000000e+00
0.023 0.00000000000000e+00
0.024 0.00000000000000e+00
0.025 0.00000000000000e+00
