# Supplementary material for: COSMOSol: efficient solvent screening for polymer additives with open-source COSMO-SAC
Source: RSC Adv. 2026 Jul 21. Online ahead of print. doi: 10.1039/d6ra05129d (PMC13386427; doi:10.1039/d6ra05129d)
Supplement: RA-OLF-D6RA05129D-s001 [file RA-OLF-D6RA05129D-s001.zip › COSMOSol-main/parameters/sigma_profiles/additives/PPB_sensitivity/PPB_PubChem_conf8.sigma]

# meta: {"name": "?", "CAS": "?", "area [A^2]": 230.6034864608586, "volume [A^3]": 214.89746829306847, "r_av [A]": 1.5191269449366247, "f_decay": 3.57, "sigma_hb [e/A^2]": 0.0084, "averaging": "Hsieh", "disp. flag": "HB-DONOR-ACCEPTOR", "disp. e/kB [K]": 97.77796428571428}
# Rows are given as: sigma [e/A^2] followed by a space, then psigmaA [A^2]
# In the case of three sigma profiles, the order is NHB, OH, then OT
-0.025 0.00000000000000e+00
-0.024 0.00000000000000e+00
-0.023 0.00000000000000e+00
-0.022 0.00000000000000e+00
-0.021 0.00000000000000e+00
-0.020 0.00000000000000e+00
-0.019 6.47837720099141e-03
-0.018 3.73533102798832e-02
-0.017 7.48614409431566e-02
-0.016 8.07210405356409e-02
-0.015 3.78760262200286e-01
-0.014 4.47181953149947e-01
-0.013 1.94376415010047e-01
-0.012 5.40495338896310e-01
-0.011 7.09412980856664e-01
-0.010 6.76979575919026e-01
-0.009 1.39685871280078e+00
-0.008 4.66026074650641e+00
-0.007 8.17578433688698e+00
-0.006 9.21693254682918e+00
-0.005 1.18950097135538e+01
-0.004 1.61066098027235e+01
-0.003 1.95726410491231e+01
-0.002 1.73421050339473e+01
-0.001 1.48617143063409e+01
0.000 1.53601362551325e+01
0.001 1.36023788742713e+01
0.002 1.29105847693478e+01
0.003 1.43826726114655e+01
0.004 1.52358502153256e+01
0.005 1.06136594351357e+01
0.006 3.22210911156210e+00
0.007 3.05524676245661e+00
0.008 2.50924878029824e+00
0.009 2.03577541730396e+00
0.010 1.22093017729902e+00
0.011 1.14188689476271e+00
0.012 1.37069831075942e+00
0.013 4.78656630077944e-01
0.014 1.35998892527231e-01
0.015 5.90002912168576e-03
0.016 0.00000000000000e+00
0.017 0.00000000000000e+00
0.018 0.00000000000000e+00
0.019 0.00000000000000e+00
0.020 0.00000000000000e+00
0.021 0.00000000000000e+00
0.022 0.00000000000000e+00
0.023 0.00000000000000e+00
0.024 0.00000000000000e+00
0.025 0.00000000000000e+00
-0.025 0.00000000000000e+00
-0.024 0.00000000000000e+00
-0.023 0.00000000000000e+00
-0.022 0.00000000000000e+00
-0.021 0.00000000000000e+00
-0.020 0.00000000000000e+00
-0.019 2.51311163017963e-01
-0.018 9.81613014418783e-01
-0.017 1.35397904112275e+00
-0.016 1.01947555342590e+00
-0.015 2.88501698565872e-01
-0.014 1.00622830686352e+00
-0.013 3.35342869140016e-01
-0.012 4.63738754086784e-01
-0.011 3.91092919149295e-01
-0.010 3.66791079770107e-01
-0.009 1.97507538464855e-01
-0.008 3.41061287168998e-02
-0.007 0.00000000000000e+00
-0.006 0.00000000000000e+00
-0.005 0.00000000000000e+00
-0.004 0.00000000000000e+00
-0.003 0.00000000000000e+00
-0.002 0.00000000000000e+00
-0.001 0.00000000000000e+00
0.000 0.00000000000000e+00
0.001 3.80946692834682e-03
0.002 1.88536684586617e-02
0.003 5.76847809876717e-02
0.004 1.40781814036418e-01
0.005 2.19233078541768e-01
0.006 3.52756618692437e-01
0.007 4.36479110996106e-01
0.008 5.34032382037914e-01
0.009 7.61663816119908e-01
0.010 8.16161128689703e-01
0.011 1.01799058552563e+00
0.012 1.46480278725347e+00
0.013 1.88441930214858e-01
0.014 0.00000000000000e+00
0.015 0.00000000000000e+00
0.016 0.00000000000000e+00
0.017 0.00000000000000e+00
0.018 0.00000000000000e+00
0.019 0.00000000000000e+00
0.020 0.00000000000000e+00
0.021 0.00000000000000e+00
0.022 0.00000000000000e+00
0.023 0.00000000000000e+00
0.024 0.00000000000000e+00
0.025 0.00000000000000e+00
-0.025 0.00000000000000e+00
-0.024 0.00000000000000e+00
-0.023 0.00000000000000e+00
-0.022 0.00000000000000e+00
-0.021 0.00000000000000e+00
-0.020 0.00000000000000e+00
-0.019 0.00000000000000e+00
-0.018 0.00000000000000e+00
-0.017 0.00000000000000e+00
-0.016 0.00000000000000e+00
-0.015 0.00000000000000e+00
-0.014 0.00000000000000e+00
-0.013 0.00000000000000e+00
-0.012 0.00000000000000e+00
-0.011 0.00000000000000e+00
-0.010 0.00000000000000e+00
-0.009 0.00000000000000e+00
-0.008 0.00000000000000e+00
-0.007 0.00000000000000e+00
-0.006 0.00000000000000e+00
-0.005 0.00000000000000e+00
-0.004 0.00000000000000e+00
-0.003 0.00000000000000e+00
-0.002 0.00000000000000e+00
-0.001 0.00000000000000e+00
0.000 0.00000000000000e+00
0.001 3.99451676626810e-03
0.002 1.86006950513347e-02
0.003 9.46156277433528e-02
0.004 2.13679500036866e-01
0.005 4.30112672450412e-01
0.006 3.09013052823863e-01
0.007 9.32589005269890e-01
0.008 1.28131500981197e+00
0.009 1.78298146155824e+00
0.010 1.35016814162385e+00
0.011 1.76516016567367e+00
0.012 3.12233938863881e+00
0.013 2.01800154345298e+00
0.014 8.68904553748926e-01
0.015 5.27082315724897e-02
0.016 0.00000000000000e+00
0.017 0.00000000000000e+00
0.018 0.00000000000000e+00
0.019 0.00000000000000e+00
0.020 0.00000000000000e+00
0.021 0.00000000000000e+00
0.022 0.00000000000000e+00
0.023 0.00000000000000e+00
0.024 0.00000000000000e+00
0.025 0.00000000000000e+00
