# Supplementary material for: COSMOSol: efficient solvent screening for polymer additives with open-source COSMO-SAC
Source: RSC Adv. 2026 Jul 21. Online ahead of print. doi: 10.1039/d6ra05129d (PMC13386427; doi:10.1039/d6ra05129d)
Supplement: RA-OLF-D6RA05129D-s001 [file RA-OLF-D6RA05129D-s001.zip › COSMOSol-main/src/cosmosol/_hanna/chembert/added_tokens.json]

{
  "</s>": 592,
  "<s>": 591
}
