# Supplementary material for: COSMOSol: efficient solvent screening for polymer additives with open-source COSMO-SAC
Source: RSC Adv. 2026 Jul 21. Online ahead of print. doi: 10.1039/d6ra05129d (PMC13386427; doi:10.1039/d6ra05129d)
Supplement: RA-OLF-D6RA05129D-s001 [file RA-OLF-D6RA05129D-s001.zip › COSMOSol-main/src/cosmosol/_hanna/chembert/tokenizer_config.json]

{
  "add_prefix_space": false,
  "added_tokens_decoder": {
    "0": {
      "content": "[PAD]",
      "lstrip": false,
      "normalized": false,
      "rstrip": false,
      "single_word": false,
      "special": true
    },
    "11": {
      "content": "[UNK]",
      "lstrip": false,
      "normalized": false,
      "rstrip": false,
      "single_word": false,
      "special": true
    },
    "12": {
      "content": "[CLS]",
      "lstrip": false,
      "normalized": false,
      "rstrip": false,
      "single_word": false,
      "special": true
    },
    "13": {
      "content": "[SEP]",
      "lstrip": false,
      "normalized": false,
      "rstrip": false,
      "single_word": false,
      "special": true
    },
    "14": {
      "content": "[MASK]",
      "lstrip": true,
      "normalized": false,
      "rstrip": false,
      "single_word": false,
      "special": true
    },
    "591": {
      "content": "<s>",
      "lstrip": false,
      "normalized": true,
      "rstrip": false,
      "single_word": false,
      "special": true
    },
    "592": {
      "content": "</s>",
      "lstrip": false,
      "normalized": true,
      "rstrip": false,
      "single_word": false,
      "special": true
    }
  },
  "bos_token": "<s>",
  "clean_up_tokenization_spaces": false,
  "cls_token": "[CLS]",
  "eos_token": "</s>",
  "errors": "replace",
  "extra_special_tokens": {},
  "full_tokenizer_file": null,
  "mask_token": "[MASK]",
  "max_len": 512,
  "model_max_length": 512,
  "pad_token": "[PAD]",
  "sep_token": "[SEP]",
  "tokenizer_class": "RobertaTokenizer",
  "trim_offsets": true,
  "unk_token": "[UNK]"
}
