# Supplementary material for: COSMOSol: efficient solvent screening for polymer additives with open-source COSMO-SAC
Source: RSC Adv. 2026 Jul 21. Online ahead of print. doi: 10.1039/d6ra05129d (PMC13386427; doi:10.1039/d6ra05129d)
Supplement: RA-OLF-D6RA05129D-s001 [file RA-OLF-D6RA05129D-s001.zip › COSMOSol-main/src/cosmosol/_hanna/chembert/special_tokens_map.json]

{
  "bos_token": {
    "content": "<s>",
    "lstrip": false,
    "normalized": true,
    "rstrip": false,
    "single_word": false
  },
  "cls_token": {
    "content": "[CLS]",
    "lstrip": false,
    "normalized": false,
    "rstrip": false,
    "single_word": false
  },
  "eos_token": {
    "content": "</s>",
    "lstrip": false,
    "normalized": true,
    "rstrip": false,
    "single_word": false
  },
  "mask_token": {
    "content": "[MASK]",
    "lstrip": true,
    "normalized": false,
    "rstrip": false,
    "single_word": false
  },
  "pad_token": {
    "content": "[PAD]",
    "lstrip": false,
    "normalized": false,
    "rstrip": false,
    "single_word": false
  },
  "sep_token": {
    "content": "[SEP]",
    "lstrip": false,
    "normalized": false,
    "rstrip": false,
    "single_word": false
  },
  "unk_token": {
    "content": "[UNK]",
    "lstrip": false,
    "normalized": false,
    "rstrip": false,
    "single_word": false
  }
}
