# Supplementary material for: COSMOSol: efficient solvent screening for polymer additives with open-source COSMO-SAC
Source: RSC Adv. 2026 Jul 21. Online ahead of print. doi: 10.1039/d6ra05129d (PMC13386427; doi:10.1039/d6ra05129d)
Supplement: RA-OLF-D6RA05129D-s001 [file RA-OLF-D6RA05129D-s001.zip › COSMOSol-main/src/cosmosol/_hanna/chembert/config.json]

{
  "architectures": [
    "RobertaModel"
  ],
  "attention_probs_dropout_prob": 0.109,
  "bos_token_id": 0,
  "classifier_dropout": null,
  "eos_token_id": 2,
  "gradient_checkpointing": false,
  "hidden_act": "gelu",
  "hidden_dropout_prob": 0.144,
  "hidden_size": 384,
  "id2label": {
    "0": "LABEL_0",
    "1": "LABEL_1",
    "2": "LABEL_2",
    "3": "LABEL_3",
    "4": "LABEL_4",
    "5": "LABEL_5",
    "6": "LABEL_6",
    "7": "LABEL_7",
    "8": "LABEL_8",
    "9": "LABEL_9",
    "10": "LABEL_10",
    "11": "LABEL_11",
    "12": "LABEL_12",
    "13": "LABEL_13",
    "14": "LABEL_14",
    "15": "LABEL_15",
    "16": "LABEL_16",
    "17": "LABEL_17",
    "18": "LABEL_18",
    "19": "LABEL_19",
    "20": "LABEL_20",
    "21": "LABEL_21",
    "22": "LABEL_22",
    "23": "LABEL_23",
    "24": "LABEL_24",
    "25": "LABEL_25",
    "26": "LABEL_26",
    "27": "LABEL_27",
    "28": "LABEL_28",
    "29": "LABEL_29",
    "30": "LABEL_30",
    "31": "LABEL_31",
    "32": "LABEL_32",
    "33": "LABEL_33",
    "34": "LABEL_34",
    "35": "LABEL_35",
    "36": "LABEL_36",
    "37": "LABEL_37",
    "38": "LABEL_38",
    "39": "LABEL_39",
    "40": "LABEL_40",
    "41": "LABEL_41",
    "42": "LABEL_42",
    "43": "LABEL_43",
    "44": "LABEL_44",
    "45": "LABEL_45",
    "46": "LABEL_46",
    "47": "LABEL_47",
    "48": "LABEL_48",
    "49": "LABEL_49",
    "50": "LABEL_50",
    "51": "LABEL_51",
    "52": "LABEL_52",
    "53": "LABEL_53",
    "54": "LABEL_54",
    "55": "LABEL_55",
    "56": "LABEL_56",
    "57": "LABEL_57",
    "58": "LABEL_58",
    "59": "LABEL_59",
    "60": "LABEL_60",
    "61": "LABEL_61",
    "62": "LABEL_62",
    "63": "LABEL_63",
    "64": "LABEL_64",
    "65": "LABEL_65",
    "66": "LABEL_66",
    "67": "LABEL_67",
    "68": "LABEL_68",
    "69": "LABEL_69",
    "70": "LABEL_70",
    "71": "LABEL_71",
    "72": "LABEL_72",
    "73": "LABEL_73",
    "74": "LABEL_74",
    "75": "LABEL_75",
    "76": "LABEL_76",
    "77": "LABEL_77",
    "78": "LABEL_78",
    "79": "LABEL_79",
    "80": "LABEL_80",
    "81": "LABEL_81",
    "82": "LABEL_82",
    "83": "LABEL_83",
    "84": "LABEL_84",
    "85": "LABEL_85",
    "86": "LABEL_86",
    "87": "LABEL_87",
    "88": "LABEL_88",
    "89": "LABEL_89",
    "90": "LABEL_90",
    "91": "LABEL_91",
    "92": "LABEL_92",
    "93": "LABEL_93",
    "94": "LABEL_94",
    "95": "LABEL_95",
    "96": "LABEL_96",
    "97": "LABEL_97",
    "98": "LABEL_98",
    "99": "LABEL_99",
    "100": "LABEL_100",
    "101": "LABEL_101",
    "102": "LABEL_102",
    "103": "LABEL_103",
    "104": "LABEL_104",
    "105": "LABEL_105",
    "106": "LABEL_106",
    "107": "LABEL_107",
    "108": "LABEL_108",
    "109": "LABEL_109",
    "110": "LABEL_110",
    "111": "LABEL_111",
    "112": "LABEL_112",
    "113": "LABEL_113",
    "114": "LABEL_114",
    "115": "LABEL_115",
    "116": "LABEL_116",
    "117": "LABEL_117",
    "118": "LABEL_118",
    "119": "LABEL_119",
    "120": "LABEL_120",
    "121": "LABEL_121",
    "122": "LABEL_122",
    "123": "LABEL_123",
    "124": "LABEL_124",
    "125": "LABEL_125",
    "126": "LABEL_126",
    "127": "LABEL_127",
    "128": "LABEL_128",
    "129": "LABEL_129",
    "130": "LABEL_130",
    "131": "LABEL_131",
    "132": "LABEL_132",
    "133": "LABEL_133",
    "134": "LABEL_134",
    "135": "LABEL_135",
    "136": "LABEL_136",
    "137": "LABEL_137",
    "138": "LABEL_138",
    "139": "LABEL_139",
    "140": "LABEL_140",
    "141": "LABEL_141",
    "142": "LABEL_142",
    "143": "LABEL_143",
    "144": "LABEL_144",
    "145": "LABEL_145",
    "146": "LABEL_146",
    "147": "LABEL_147",
    "148": "LABEL_148",
    "149": "LABEL_149",
    "150": "LABEL_150",
    "151": "LABEL_151",
    "152": "LABEL_152",
    "153": "LABEL_153",
    "154": "LABEL_154",
    "155": "LABEL_155",
    "156": "LABEL_156",
    "157": "LABEL_157",
    "158": "LABEL_158",
    "159": "LABEL_159",
    "160": "LABEL_160",
    "161": "LABEL_161",
    "162": "LABEL_162",
    "163": "LABEL_163",
    "164": "LABEL_164",
    "165": "LABEL_165",
    "166": "LABEL_166",
    "167": "LABEL_167",
    "168": "LABEL_168",
    "169": "LABEL_169",
    "170": "LABEL_170",
    "171": "LABEL_171",
    "172": "LABEL_172",
    "173": "LABEL_173",
    "174": "LABEL_174",
    "175": "LABEL_175",
    "176": "LABEL_176",
    "177": "LABEL_177",
    "178": "LABEL_178",
    "179": "LABEL_179",
    "180": "LABEL_180",
    "181": "LABEL_181",
    "182": "LABEL_182",
    "183": "LABEL_183",
    "184": "LABEL_184",
    "185": "LABEL_185",
    "186": "LABEL_186",
    "187": "LABEL_187",
    "188": "LABEL_188",
    "189": "LABEL_189",
    "190": "LABEL_190",
    "191": "LABEL_191",
    "192": "LABEL_192",
    "193": "LABEL_193",
    "194": "LABEL_194",
    "195": "LABEL_195",
    "196": "LABEL_196",
    "197": "LABEL_197",
    "198": "LABEL_198"
  },
  "initializer_range": 0.02,
  "intermediate_size": 464,
  "is_gpu": true,
  "label2id": {
    "LABEL_0": 0,
    "LABEL_1": 1,
    "LABEL_10": 10,
    "LABEL_100": 100,
    "LABEL_101": 101,
    "LABEL_102": 102,
    "LABEL_103": 103,
    "LABEL_104": 104,
    "LABEL_105": 105,
    "LABEL_106": 106,
    "LABEL_107": 107,
    "LABEL_108": 108,
    "LABEL_109": 109,
    "LABEL_11": 11,
    "LABEL_110": 110,
    "LABEL_111": 111,
    "LABEL_112": 112,
    "LABEL_113": 113,
    "LABEL_114": 114,
    "LABEL_115": 115,
    "LABEL_116": 116,
    "LABEL_117": 117,
    "LABEL_118": 118,
    "LABEL_119": 119,
    "LABEL_12": 12,
    "LABEL_120": 120,
    "LABEL_121": 121,
    "LABEL_122": 122,
    "LABEL_123": 123,
    "LABEL_124": 124,
    "LABEL_125": 125,
    "LABEL_126": 126,
    "LABEL_127": 127,
    "LABEL_128": 128,
    "LABEL_129": 129,
    "LABEL_13": 13,
    "LABEL_130": 130,
    "LABEL_131": 131,
    "LABEL_132": 132,
    "LABEL_133": 133,
    "LABEL_134": 134,
    "LABEL_135": 135,
    "LABEL_136": 136,
    "LABEL_137": 137,
    "LABEL_138": 138,
    "LABEL_139": 139,
    "LABEL_14": 14,
    "LABEL_140": 140,
    "LABEL_141": 141,
    "LABEL_142": 142,
    "LABEL_143": 143,
    "LABEL_144": 144,
    "LABEL_145": 145,
    "LABEL_146": 146,
    "LABEL_147": 147,
    "LABEL_148": 148,
    "LABEL_149": 149,
    "LABEL_15": 15,
    "LABEL_150": 150,
    "LABEL_151": 151,
    "LABEL_152": 152,
    "LABEL_153": 153,
    "LABEL_154": 154,
    "LABEL_155": 155,
    "LABEL_156": 156,
    "LABEL_157": 157,
    "LABEL_158": 158,
    "LABEL_159": 159,
    "LABEL_16": 16,
    "LABEL_160": 160,
    "LABEL_161": 161,
    "LABEL_162": 162,
    "LABEL_163": 163,
    "LABEL_164": 164,
    "LABEL_165": 165,
    "LABEL_166": 166,
    "LABEL_167": 167,
    "LABEL_168": 168,
    "LABEL_169": 169,
    "LABEL_17": 17,
    "LABEL_170": 170,
    "LABEL_171": 171,
    "LABEL_172": 172,
    "LABEL_173": 173,
    "LABEL_174": 174,
    "LABEL_175": 175,
    "LABEL_176": 176,
    "LABEL_177": 177,
    "LABEL_178": 178,
    "LABEL_179": 179,
    "LABEL_18": 18,
    "LABEL_180": 180,
    "LABEL_181": 181,
    "LABEL_182": 182,
    "LABEL_183": 183,
    "LABEL_184": 184,
    "LABEL_185": 185,
    "LABEL_186": 186,
    "LABEL_187": 187,
    "LABEL_188": 188,
    "LABEL_189": 189,
    "LABEL_19": 19,
    "LABEL_190": 190,
    "LABEL_191": 191,
    "LABEL_192": 192,
    "LABEL_193": 193,
    "LABEL_194": 194,
    "LABEL_195": 195,
    "LABEL_196": 196,
    "LABEL_197": 197,
    "LABEL_198": 198,
    "LABEL_2": 2,
    "LABEL_20": 20,
    "LABEL_21": 21,
    "LABEL_22": 22,
    "LABEL_23": 23,
    "LABEL_24": 24,
    "LABEL_25": 25,
    "LABEL_26": 26,
    "LABEL_27": 27,
    "LABEL_28": 28,
    "LABEL_29": 29,
    "LABEL_3": 3,
    "LABEL_30": 30,
    "LABEL_31": 31,
    "LABEL_32": 32,
    "LABEL_33": 33,
    "LABEL_34": 34,
    "LABEL_35": 35,
    "LABEL_36": 36,
    "LABEL_37": 37,
    "LABEL_38": 38,
    "LABEL_39": 39,
    "LABEL_4": 4,
    "LABEL_40": 40,
    "LABEL_41": 41,
    "LABEL_42": 42,
    "LABEL_43": 43,
    "LABEL_44": 44,
    "LABEL_45": 45,
    "LABEL_46": 46,
    "LABEL_47": 47,
    "LABEL_48": 48,
    "LABEL_49": 49,
    "LABEL_5": 5,
    "LABEL_50": 50,
    "LABEL_51": 51,
    "LABEL_52": 52,
    "LABEL_53": 53,
    "LABEL_54": 54,
    "LABEL_55": 55,
    "LABEL_56": 56,
    "LABEL_57": 57,
    "LABEL_58": 58,
    "LABEL_59": 59,
    "LABEL_6": 6,
    "LABEL_60": 60,
    "LABEL_61": 61,
    "LABEL_62": 62,
    "LABEL_63": 63,
    "LABEL_64": 64,
    "LABEL_65": 65,
    "LABEL_66": 66,
    "LABEL_67": 67,
    "LABEL_68": 68,
    "LABEL_69": 69,
    "LABEL_7": 7,
    "LABEL_70": 70,
    "LABEL_71": 71,
    "LABEL_72": 72,
    "LABEL_73": 73,
    "LABEL_74": 74,
    "LABEL_75": 75,
    "LABEL_76": 76,
    "LABEL_77": 77,
    "LABEL_78": 78,
    "LABEL_79": 79,
    "LABEL_8": 8,
    "LABEL_80": 80,
    "LABEL_81": 81,
    "LABEL_82": 82,
    "LABEL_83": 83,
    "LABEL_84": 84,
    "LABEL_85": 85,
    "LABEL_86": 86,
    "LABEL_87": 87,
    "LABEL_88": 88,
    "LABEL_89": 89,
    "LABEL_9": 9,
    "LABEL_90": 90,
    "LABEL_91": 91,
    "LABEL_92": 92,
    "LABEL_93": 93,
    "LABEL_94": 94,
    "LABEL_95": 95,
    "LABEL_96": 96,
    "LABEL_97": 97,
    "LABEL_98": 98,
    "LABEL_99": 99
  },
  "layer_norm_eps": 1e-12,
  "max_position_embeddings": 515,
  "model_type": "roberta",
  "norm_mean": [
    11.199569164274653,
    -0.9728601944583675,
    11.199595401578872,
    0.1914454376660732,
    0.608589373135307,
    365.064017672,
    342.24912812000014,
    364.6033136038417,
    134.06547,
    0.004249,
    0.0,
    0.0,
    0.0,
    0.0,
    1.1861084842221647,
    1.890967178564785,
    2.519587985439997,
    2.0112818114267816,
    795.5621221754437,
    18.14439203724506,
    14.536240385432393,
    15.215140271072487,
    12.068994414289726,
    8.453657900068215,
    9.114162139055054,
    6.434168605708085,
    7.215103879809845,
    4.436200487997215,
    5.109730699855831,
    3.055231525907226,
    3.6252747118486264,
    -2.202564923376624,
    18.195385007867852,
    7.9706993589944775,
    4.5379164631837545,
    150.95250337667272,
    13.184208966483704,
    8.814008658052902,
    3.8191839078987306,
    3.4969386790830774,
    2.9222201316693712,
    2.644444123964607,
    6.408740449956927,
    4.95314480536345,
    2.6263770771853108,
    2.4113616526384853,
    26.24052195128434,
    37.102909834641714,
    19.89943953042712,
    16.353848799228413,
    15.638332143998122,
    21.706094849865753,
    0.28727529762970366,
    8.054432014422119,
    3.2648099385428853,
    32.629006626588726,
    16.26551059790217,
    47.70605007162041,
    0.0,
    5.325837027308287,
    9.698460925314944,
    5.573601891254677,
    2.581492771453006,
    7.3124961943884665,
    33.07539073817076,
    10.718462271839512,
    6.99277406210818,
    31.684923475431933,
    36.92162447084414,
    1.2074202610211657,
    5.110701506051421,
    0.0,
    71.04050338999998,
    9.57750975344203,
    10.066085526965992,
    0.07691213090851719,
    13.38923196114951,
    16.862422387837878,
    21.382953923695233,
    15.651918121909311,
    14.440634953378058,
    19.13130604146014,
    22.114944705243296,
    8.183429061888226,
    13.699768012021506,
    2.1212691930096144,
    17.474216494453906,
    7.8467696174922725,
    2.6683841482907034,
    0.11868201225906093,
    9.064881467380093,
    2.659801877718109,
    4.055917032498944,
    0.259848432909807,
    0.413963629624058,
    25.186704,
    1.79722,
    5.353545,
    0.272499,
    0.562898,
    0.835397,
    1.236854,
    0.729917,
    1.966771,
    4.216321,
    1.414081,
    6.486208,
    5.688314,
    0.205632,
    0.409204,
    0.614836,
    2.802168,
    2.7549044689500004,
    97.31541557350002,
    0.069051,
    0.151924,
    0.130758,
    0.06279,
    0.027038,
    0.999062,
    0.096951,
    0.042862,
    0.096089,
    0.100163,
    1.033857,
    1.034286,
    0.016206,
    0.00357,
    0.016776,
    1.488795,
    0.915699,
    0.232236,
    0.012241,
    0.074885,
    0.131561,
    0.096951,
    0.004026,
    0.009835,
    0.011646,
    0.250196,
    0.131237,
    0.768633,
    0.015927,
    0.539599,
    0.451885,
    0.001726,
    0.003335,
    0.001218,
    1.236474,
    0.000226,
    0.555529,
    0.000149,
    0.001046,
    0.002578,
    0.126995,
    0.732216,
    0.037978,
    0.019179,
    0.720141,
    0.018951,
    0.013025,
    0.059523,
    0.027553,
    0.000831,
    0.0002,
    0.073914,
    0.061694,
    0.002249,
    0.007716,
    0.236426,
    0.0287,
    0.05231,
    0.041425,
    0.033421,
    0.017275,
    0.001082,
    0.011915,
    0.004249,
    0.196769,
    0.039316,
    0.038686,
    0.00409,
    0.003615,
    0.116124,
    0.051192,
    0.025177,
    0.0,
    0.161908,
    0.315775,
    0.087229,
    0.079586,
    0.023227,
    0.005966,
    0.007901,
    0.050376,
    0.000186,
    0.065723,
    0.380193,
    0.051566
  ],
  "norm_std": [
    2.9210526350021033,
    1.5294133532822065,
    2.9209947673330334,
    0.21956154740898992,
    0.22097666681598954,
    160.48566423804579,
    151.38170855657367,
    160.3304390667665,
    60.484857692625106,
    0.181038611279414,
    0.0,
    0.0,
    0.0,
    0.0,
    0.24851193112366385,
    0.317494124851492,
    0.37175815103599535,
    0.6098706561111424,
    539.8195290502504,
    8.140940922894863,
    6.600767667198695,
    6.700942921964325,
    5.536318526756788,
    4.020569431789569,
    4.316039675035455,
    3.229701298304296,
    4.058753110098356,
    2.399274478688092,
    4.590084765547685,
    1.8657465201411236,
    8.197075845395899,
    1.3989800795766576,
    8.727770321711972,
    4.719034225006412,
    3.6844834579923407,
    66.65125255607474,
    11.022808176926917,
    9.88512023443511,
    5.895101555004671,
    6.0315631910071374,
    4.465786134186721,
    8.73293454096314,
    7.292192943139112,
    5.798809757257198,
    5.458840154330179,
    5.34562222799046,
    28.624753237838462,
    22.7685485030176,
    13.735506972569182,
    12.75558914023291,
    12.647297666063738,
    16.73803715869515,
    1.3236865505015507,
    8.012917117258175,
    6.328266302270954,
    30.80439768300023,
    14.510669158473307,
    33.76748799216324,
    0.0,
    8.851153866015428,
    8.222102882220607,
    7.329351085680612,
    4.87773057457412,
    10.796349487508557,
    24.55359833254403,
    10.33295824604808,
    8.986884190324291,
    26.77991276665104,
    29.521288543995215,
    4.077418430037268,
    11.23487898363004,
    0.0,
    50.277243284807206,
    19.12173183245714,
    9.819697177666312,
    1.4201437981599128,
    12.511435257208836,
    14.212538029397628,
    16.973978925056553,
    19.21649041911615,
    15.092240504961104,
    19.889237093009676,
    25.80872442073538,
    9.254317550453825,
    19.013243564373347,
    3.6841568734614953,
    17.690679185577395,
    10.27595457263499,
    3.3283202642652645,
    2.8773795244438474,
    9.228734822190495,
    5.106296483962912,
    4.008127533955226,
    2.3345092198667503,
    0.23958883840178574,
    11.48532061063049,
    2.0042680181777808,
    3.411142707197923,
    0.7103265443180337,
    0.8009597262862117,
    1.0630493791282618,
    1.2495037990913607,
    0.8592211073826755,
    1.4909738617970663,
    2.8049912821495706,
    1.5692082041123125,
    3.7188860712382157,
    4.918753910447648,
    0.6213838320183964,
    0.6971589290933399,
    0.9385507839118636,
    1.7370945619837506,
    2.7759468746763334,
    43.91556441471313,
    0.2929625321198007,
    0.6742399816263887,
    0.6447563579731193,
    0.26136083143708466,
    0.1703202147866646,
    1.3696411924562566,
    0.3394696140137124,
    0.26977939457438505,
    0.3350074869447194,
    0.3408584597974497,
    1.2690580420372088,
    1.2684116362885036,
    0.1297126917051003,
    0.06304965563156611,
    0.17914965229828922,
    1.485673805113914,
    1.1656052934139842,
    0.5018632205797633,
    0.15576643470973517,
    0.2883562378800223,
    0.3774901929558512,
    0.3394696140137124,
    0.07983606764988928,
    0.10307416455777559,
    0.11692041889415362,
    1.0010868912132271,
    0.7705779932112281,
    1.157481598590082,
    0.13507534533122212,
    0.8359812306885952,
    0.7600865243553028,
    0.04757124327808961,
    0.07183232513905516,
    0.03513570421263404,
    1.239225396368063,
    0.015097985029438593,
    1.3364349277900949,
    0.013378265133341392,
    0.032663541616103894,
    0.060970137226002974,
    0.44400840883756576,
    1.159532265122051,
    0.198246590935912,
    0.1491817288215558,
    1.28126795861232,
    0.143114919141507,
    0.11579880303510387,
    0.25012811724209466,
    0.1830406121462275,
    0.03504726333553974,
    0.015295758691880374,
    0.3034514997274073,
    0.2749689545601939,
    0.04859983910409953,
    0.09878498419533764,
    0.5707110234042025,
    0.17028898672063034,
    0.24456026600763192,
    0.21322057789532142,
    0.1917343827305721,
    0.13591391704896466,
    0.03519702423260403,
    0.11080182783711219,
    0.0680510883818226,
    0.5264724473438641,
    0.2602735481879015,
    0.25847912916802446,
    0.10886360159063149,
    0.10026934640727359,
    0.35113436163289397,
    0.2260341350934195,
    0.16874580630684471,
    0.0,
    0.4146998571400424,
    0.5347143492505464,
    0.3137422508894841,
    0.27962501103110715,
    0.1547563582555832,
    0.08130444916739461,
    0.08949068223889126,
    0.22530492534853602,
    0.014421012861987593,
    0.2736413019822887,
    2.253629375384596,
    0.22817317920167496
  ],
  "num_attention_heads": 12,
  "num_hidden_layers": 3,
  "pad_token_id": 1,
  "position_embedding_type": "absolute",
  "torch_dtype": "float32",
  "transformers_version": "4.55.4",
  "type_vocab_size": 1,
  "use_cache": true,
  "vocab_size": 600
}
