# Supplementary material for: COSMOSol: efficient solvent screening for polymer additives with open-source COSMO-SAC
Source: RSC Adv. 2026 Jul 21. Online ahead of print. doi: 10.1039/d6ra05129d (PMC13386427; doi:10.1039/d6ra05129d)
Supplement: RA-OLF-D6RA05129D-s001 [file RA-OLF-D6RA05129D-s001.zip › COSMOSol-main/src/cosmosol/_hanna/chembert/tokenizer.json]

{
  "version": "1.0",
  "truncation": null,
  "padding": null,
  "added_tokens": [
    {
      "id": 0,
      "content": "[PAD]",
      "single_word": false,
      "lstrip": false,
      "rstrip": false,
      "normalized": false,
      "special": true
    },
    {
      "id": 11,
      "content": "[UNK]",
      "single_word": false,
      "lstrip": false,
      "rstrip": false,
      "normalized": false,
      "special": true
    },
    {
      "id": 12,
      "content": "[CLS]",
      "single_word": false,
      "lstrip": false,
      "rstrip": false,
      "normalized": false,
      "special": true
    },
    {
      "id": 13,
      "content": "[SEP]",
      "single_word": false,
      "lstrip": false,
      "rstrip": false,
      "normalized": false,
      "special": true
    },
    {
      "id": 14,
      "content": "[MASK]",
      "single_word": false,
      "lstrip": true,
      "rstrip": false,
      "normalized": false,
      "special": true
    },
    {
      "id": 591,
      "content": "<s>",
      "single_word": false,
      "lstrip": false,
      "rstrip": false,
      "normalized": true,
      "special": true
    },
    {
      "id": 592,
      "content": "</s>",
      "single_word": false,
      "lstrip": false,
      "rstrip": false,
      "normalized": true,
      "special": true
    }
  ],
  "normalizer": null,
  "pre_tokenizer": {
    "type": "ByteLevel",
    "add_prefix_space": false,
    "trim_offsets": true,
    "use_regex": true
  },
  "post_processor": {
    "type": "RobertaProcessing",
    "sep": [
      "[SEP]",
      13
    ],
    "cls": [
      "[CLS]",
      12
    ],
    "trim_offsets": true,
    "add_prefix_space": false
  },
  "decoder": {
    "type": "ByteLevel",
    "add_prefix_space": true,
    "trim_offsets": true,
    "use_regex": true
  },
  "model": {
    "type": "BPE",
    "dropout": null,
    "unk_token": null,
    "continuing_subword_prefix": "",
    "end_of_word_suffix": "",
    "fuse_unk": false,
    "byte_fallback": false,
    "ignore_merges": false,
    "vocab": {
      "[PAD]": 0,
      "[unused1]": 1,
      "[unused2]": 2,
      "[unused3]": 3,
      "[unused4]": 4,
      "[unused5]": 5,
      "[unused6]": 6,
      "[unused7]": 7,
      "[unused8]": 8,
      "[unused9]": 9,
      "[unused10]": 10,
      "[UNK]": 11,
      "[CLS]": 12,
      "[SEP]": 13,
      "[MASK]": 14,
      "c": 15,
      "C": 16,
      "(": 17,
      ")": 18,
      "O": 19,
      "1": 20,
      "2": 21,
      "=": 22,
      "N": 23,
      ".": 24,
      "n": 25,
      "3": 26,
      "F": 27,
      "Cl": 28,
      ">>": 29,
      "~": 30,
      "-": 31,
      "4": 32,
      "[C@H]": 33,
      "S": 34,
      "[C@@H]": 35,
      "[O-]": 36,
      "Br": 37,
      "#": 38,
      "/": 39,
      "[nH]": 40,
      "[N+]": 41,
      "s": 42,
      "5": 43,
      "o": 44,
      "P": 45,
      "[Na+]": 46,
      "[Si]": 47,
      "I": 48,
      "[Na]": 49,
      "[Pd]": 50,
      "[K+]": 51,
      "[K]": 52,
      "[P]": 53,
      "B": 54,
      "[C@]": 55,
      "[C@@]": 56,
      "[Cl-]": 57,
      "6": 58,
      "[OH-]": 59,
      "\\": 60,
      "[N-]": 61,
      "[Li]": 62,
      "[H]": 63,
      "[2H]": 64,
      "[NH4+]": 65,
      "[c-]": 66,
      "[P-]": 67,
      "[Cs+]": 68,
      "[Li+]": 69,
      "[Cs]": 70,
      "[NaH]": 71,
      "[H-]": 72,
      "[O+]": 73,
      "[BH4-]": 74,
      "[Cu]": 75,
      "7": 76,
      "[Mg]": 77,
      "[Fe+2]": 78,
      "[n+]": 79,
      "[Sn]": 80,
      "[BH-]": 81,
      "[Pd+2]": 82,
      "[CH]": 83,
      "[I-]": 84,
      "[Br-]": 85,
      "[C-]": 86,
      "[Zn]": 87,
      "[B-]": 88,
      "[F-]": 89,
      "[Al]": 90,
      "[P+]": 91,
      "[BH3-]": 92,
      "[Fe]": 93,
      "[C]": 94,
      "[AlH4]": 95,
      "[Ni]": 96,
      "[SiH]": 97,
      "8": 98,
      "[Cu+2]": 99,
      "[Mn]": 100,
      "[AlH]": 101,
      "[nH+]": 102,
      "[AlH4-]": 103,
      "[O-2]": 104,
      "[Cr]": 105,
      "[Mg+2]": 106,
      "[NH3+]": 107,
      "[S@]": 108,
      "[Pt]": 109,
      "[Al+3]": 110,
      "[S@@]": 111,
      "[S-]": 112,
      "[Ti]": 113,
      "[Zn+2]": 114,
      "[PH]": 115,
      "[NH2+]": 116,
      "[Ru]": 117,
      "[Ag+]": 118,
      "[S+]": 119,
      "[I+3]": 120,
      "[NH+]": 121,
      "[Ca+2]": 122,
      "[Ag]": 123,
      "9": 124,
      "[Os]": 125,
      "[Se]": 126,
      "[SiH2]": 127,
      "[Ca]": 128,
      "[Ti+4]": 129,
      "[Ac]": 130,
      "[Cu+]": 131,
      "[S]": 132,
      "[Rh]": 133,
      "[Cl+3]": 134,
      "[cH-]": 135,
      "[Zn+]": 136,
      "[O]": 137,
      "[Cl+]": 138,
      "[SH]": 139,
      "[H+]": 140,
      "[Pd+]": 141,
      "[se]": 142,
      "[PH+]": 143,
      "[I]": 144,
      "[Pt+2]": 145,
      "[C+]": 146,
      "[Mg+]": 147,
      "[Hg]": 148,
      "[W]": 149,
      "[SnH]": 150,
      "[SiH3]": 151,
      "[Fe+3]": 152,
      "[NH]": 153,
      "[Mo]": 154,
      "[CH2+]": 155,
      "%10": 156,
      "[CH2-]": 157,
      "[CH2]": 158,
      "[n-]": 159,
      "[Ce+4]": 160,
      "[NH-]": 161,
      "[Co]": 162,
      "[I+]": 163,
      "[PH2]": 164,
      "[Pt+4]": 165,
      "[Ce]": 166,
      "[B]": 167,
      "[Sn+2]": 168,
      "[Ba+2]": 169,
      "%11": 170,
      "[Fe-3]": 171,
      "[18F]": 172,
      "[SH-]": 173,
      "[Pb+2]": 174,
      "[Os-2]": 175,
      "[Zr+4]": 176,
      "[N]": 177,
      "[Ir]": 178,
      "[Bi]": 179,
      "[Ni+2]": 180,
      "[P@]": 181,
      "[Co+2]": 182,
      "[s+]": 183,
      "[As]": 184,
      "[P+3]": 185,
      "[Hg+2]": 186,
      "[Yb+3]": 187,
      "[CH-]": 188,
      "[Zr+2]": 189,
      "[Mn+2]": 190,
      "[CH+]": 191,
      "[In]": 192,
      "[KH]": 193,
      "[Ce+3]": 194,
      "[Zr]": 195,
      "[AlH2-]": 196,
      "[OH2+]": 197,
      "[Ti+3]": 198,
      "[Rh+2]": 199,
      "[Sb]": 200,
      "[S-2]": 201,
      "%12": 202,
      "[P@@]": 203,
      "[Si@H]": 204,
      "[Mn+4]": 205,
      "p": 206,
      "[Ba]": 207,
      "[NH2-]": 208,
      "[Ge]": 209,
      "[Pb+4]": 210,
      "[Cr+3]": 211,
      "[Au]": 212,
      "[LiH]": 213,
      "[Sc+3]": 214,
      "[o+]": 215,
      "[Rh-3]": 216,
      "%13": 217,
      "[Br]": 218,
      "[Sb-]": 219,
      "[S@+]": 220,
      "[I+2]": 221,
      "[Ar]": 222,
      "[V]": 223,
      "[Cu-]": 224,
      "[Al-]": 225,
      "[Te]": 226,
      "[13c]": 227,
      "[13C]": 228,
      "[Cl]": 229,
      "[PH4+]": 230,
      "[SiH4]": 231,
      "[te]": 232,
      "[CH3-]": 233,
      "[S@@+]": 234,
      "[Rh+3]": 235,
      "[SH+]": 236,
      "[Bi+3]": 237,
      "[Br+2]": 238,
      "[La]": 239,
      "[La+3]": 240,
      "[Pt-2]": 241,
      "[N@@]": 242,
      "[PH3+]": 243,
      "[N@]": 244,
      "[Si+4]": 245,
      "[Sr+2]": 246,
      "[Al+]": 247,
      "[Pb]": 248,
      "[SeH]": 249,
      "[Si-]": 250,
      "[V+5]": 251,
      "[Y+3]": 252,
      "[Re]": 253,
      "[Ru+]": 254,
      "[Sm]": 255,
      "*": 256,
      "[3H]": 257,
      "[NH2]": 258,
      "[Ag-]": 259,
      "[13CH3]": 260,
      "[OH+]": 261,
      "[Ru+3]": 262,
      "[OH]": 263,
      "[Gd+3]": 264,
      "[13CH2]": 265,
      "[In+3]": 266,
      "[Si@@]": 267,
      "[Si@]": 268,
      "[Ti+2]": 269,
      "[Sn+]": 270,
      "[Cl+2]": 271,
      "[AlH-]": 272,
      "[Pd-2]": 273,
      "[SnH3]": 274,
      "[B+3]": 275,
      "[Cu-2]": 276,
      "[Nd+3]": 277,
      "[Pb+3]": 278,
      "[13cH]": 279,
      "[Fe-4]": 280,
      "[Ga]": 281,
      "[Sn+4]": 282,
      "[Hg+]": 283,
      "[11CH3]": 284,
      "[Hf]": 285,
      "[Pr]": 286,
      "[Y]": 287,
      "[S+2]": 288,
      "[Cd]": 289,
      "[Cr+6]": 290,
      "[Zr+3]": 291,
      "[Rh+]": 292,
      "[CH3]": 293,
      "[N-3]": 294,
      "[Hf+2]": 295,
      "[Th]": 296,
      "[Sb+3]": 297,
      "%14": 298,
      "[Cr+2]": 299,
      "[Ru+2]": 300,
      "[Hf+4]": 301,
      "[14C]": 302,
      "[Ta]": 303,
      "[Tl+]": 304,
      "[B+]": 305,
      "[Os+4]": 306,
      "[PdH2]": 307,
      "[Pd-]": 308,
      "[Cd+2]": 309,
      "[Co+3]": 310,
      "[S+4]": 311,
      "[Nb+5]": 312,
      "[123I]": 313,
      "[c+]": 314,
      "[Rb+]": 315,
      "[V+2]": 316,
      "[CH3+]": 317,
      "[Ag+2]": 318,
      "[cH+]": 319,
      "[Mn+3]": 320,
      "[Se-]": 321,
      "[As-]": 322,
      "[Eu+3]": 323,
      "[SH2]": 324,
      "[Sm+3]": 325,
      "[IH+]": 326,
      "%15": 327,
      "[OH3+]": 328,
      "[PH3]": 329,
      "[IH2+]": 330,
      "[SH2+]": 331,
      "[Ir+3]": 332,
      "[AlH3]": 333,
      "[Sc]": 334,
      "[Yb]": 335,
      "[15NH2]": 336,
      "[Lu]": 337,
      "[sH+]": 338,
      "[Gd]": 339,
      "[18F-]": 340,
      "[SH3+]": 341,
      "[SnH4]": 342,
      "[TeH]": 343,
      "[Si@@H]": 344,
      "[Ga+3]": 345,
      "[CaH2]": 346,
      "[Tl]": 347,
      "[Ta+5]": 348,
      "[GeH]": 349,
      "[Br+]": 350,
      "[Sr]": 351,
      "[Tl+3]": 352,
      "[Sm+2]": 353,
      "[PH5]": 354,
      "%16": 355,
      "[N@@+]": 356,
      "[Au+3]": 357,
      "[C-4]": 358,
      "[Nd]": 359,
      "[Ti+]": 360,
      "[IH]": 361,
      "[N@+]": 362,
      "[125I]": 363,
      "[Eu]": 364,
      "[Sn+3]": 365,
      "[Nb]": 366,
      "[Er+3]": 367,
      "[123I-]": 368,
      "[14c]": 369,
      "%17": 370,
      "[SnH2]": 371,
      "[YH]": 372,
      "[Sb+5]": 373,
      "[Pr+3]": 374,
      "[Ir+]": 375,
      "[N+3]": 376,
      "[AlH2]": 377,
      "[19F]": 378,
      "%18": 379,
      "[Tb]": 380,
      "[14CH]": 381,
      "[Mo+4]": 382,
      "[Si+]": 383,
      "[BH]": 384,
      "[Be]": 385,
      "[Rb]": 386,
      "[pH]": 387,
      "%19": 388,
      "%20": 389,
      "[Xe]": 390,
      "[Ir-]": 391,
      "[Be+2]": 392,
      "[C+4]": 393,
      "[RuH2]": 394,
      "[15NH]": 395,
      "[U+2]": 396,
      "[Au-]": 397,
      "%21": 398,
      "%22": 399,
      "[Au+]": 400,
      "[15n]": 401,
      "[Al+2]": 402,
      "[Tb+3]": 403,
      "[15N]": 404,
      "[V+3]": 405,
      "[W+6]": 406,
      "[14CH3]": 407,
      "[Cr+4]": 408,
      "[ClH+]": 409,
      "b": 410,
      "[Ti+6]": 411,
      "[Nd+]": 412,
      "[Zr+]": 413,
      "[PH2+]": 414,
      "[Fm]": 415,
      "[N@H+]": 416,
      "[RuH]": 417,
      "[Dy+3]": 418,
      "%23": 419,
      "[Hf+3]": 420,
      "[W+4]": 421,
      "[11C]": 422,
      "[13CH]": 423,
      "[Er]": 424,
      "[124I]": 425,
      "[LaH]": 426,
      "[F]": 427,
      "[siH]": 428,
      "[Ga+]": 429,
      "[Cm]": 430,
      "[GeH3]": 431,
      "[IH-]": 432,
      "[U+6]": 433,
      "[SeH+]": 434,
      "[32P]": 435,
      "[SeH-]": 436,
      "[Pt-]": 437,
      "[Ir+2]": 438,
      "[se+]": 439,
      "[U]": 440,
      "[F+]": 441,
      "[BH2]": 442,
      "[As+]": 443,
      "[Cf]": 444,
      "[ClH2+]": 445,
      "[Ni+]": 446,
      "[TeH3]": 447,
      "[SbH2]": 448,
      "[Ag+3]": 449,
      "%24": 450,
      "[18O]": 451,
      "[PH4]": 452,
      "[Os+2]": 453,
      "[Na-]": 454,
      "[Sb+2]": 455,
      "[V+4]": 456,
      "[Ho+3]": 457,
      "[68Ga]": 458,
      "[PH-]": 459,
      "[Bi+2]": 460,
      "[Ce+2]": 461,
      "[Pd+3]": 462,
      "[99Tc]": 463,
      "[13C@@H]": 464,
      "[Fe+6]": 465,
      "[c]": 466,
      "[GeH2]": 467,
      "[10B]": 468,
      "[Cu+3]": 469,
      "[Mo+2]": 470,
      "[Cr+]": 471,
      "[Pd+4]": 472,
      "[Dy]": 473,
      "[AsH]": 474,
      "[Ba+]": 475,
      "[SeH2]": 476,
      "[In+]": 477,
      "[TeH2]": 478,
      "[BrH+]": 479,
      "[14cH]": 480,
      "[W+]": 481,
      "[13C@H]": 482,
      "[AsH2]": 483,
      "[In+2]": 484,
      "[N+2]": 485,
      "[N@@H+]": 486,
      "[SbH]": 487,
      "[60Co]": 488,
      "[AsH4+]": 489,
      "[AsH3]": 490,
      "[18OH]": 491,
      "[Ru-2]": 492,
      "[Na-2]": 493,
      "[CuH2]": 494,
      "[31P]": 495,
      "[Ti+5]": 496,
      "[35S]": 497,
      "[P@@H]": 498,
      "[ArH]": 499,
      "[Co+]": 500,
      "[Zr-2]": 501,
      "[BH2-]": 502,
      "[131I]": 503,
      "[SH5]": 504,
      "[VH]": 505,
      "[B+2]": 506,
      "[Yb+2]": 507,
      "[14C@H]": 508,
      "[211At]": 509,
      "[NH3+2]": 510,
      "[IrH]": 511,
      "[IrH2]": 512,
      "[Rh-]": 513,
      "[Cr-]": 514,
      "[Sb+]": 515,
      "[Ni+3]": 516,
      "[TaH3]": 517,
      "[Tl+2]": 518,
      "[64Cu]": 519,
      "[Tc]": 520,
      "[Cd+]": 521,
      "[1H]": 522,
      "[15nH]": 523,
      "[AlH2+]": 524,
      "[FH+2]": 525,
      "[BiH3]": 526,
      "[Ru-]": 527,
      "[Mo+6]": 528,
      "[AsH+]": 529,
      "[BaH2]": 530,
      "[BaH]": 531,
      "[Fe+4]": 532,
      "[229Th]": 533,
      "[Th+4]": 534,
      "[As+3]": 535,
      "[NH+3]": 536,
      "[P@H]": 537,
      "[Li-]": 538,
      "[7NaH]": 539,
      "[Bi+]": 540,
      "[PtH+2]": 541,
      "[p-]": 542,
      "[Re+5]": 543,
      "[NiH]": 544,
      "[Ni-]": 545,
      "[Xe+]": 546,
      "[Ca+]": 547,
      "[11c]": 548,
      "[Rh+4]": 549,
      "[AcH]": 550,
      "[HeH]": 551,
      "[Sc+2]": 552,
      "[Mn+]": 553,
      "[UH]": 554,
      "[14CH2]": 555,
      "[SiH4+]": 556,
      "[18OH2]": 557,
      "[Ac-]": 558,
      "[Re+4]": 559,
      "[118Sn]": 560,
      "[153Sm]": 561,
      "[P+2]": 562,
      "[9CH]": 563,
      "[9CH3]": 564,
      "[Y-]": 565,
      "[NiH2]": 566,
      "[Si+2]": 567,
      "[Mn+6]": 568,
      "[ZrH2]": 569,
      "[C-2]": 570,
      "[Bi+5]": 571,
      "[24NaH]": 572,
      "[Fr]": 573,
      "[15CH]": 574,
      "[Se+]": 575,
      "[At]": 576,
      "[P-3]": 577,
      "[124I-]": 578,
      "[CuH2-]": 579,
      "[Nb+4]": 580,
      "[Nb+3]": 581,
      "[MgH]": 582,
      "[Ir+4]": 583,
      "[67Ga+3]": 584,
      "[67Ga]": 585,
      "[13N]": 586,
      "[15OH2]": 587,
      "[2NH]": 588,
      "[Ho]": 589,
      "[Cn]": 590
    },
    "merges": []
  }
}
