# Supplementary material for: COSMOSol: efficient solvent screening for polymer additives with open-source COSMO-SAC
Source: RSC Adv. 2026 Jul 21. Online ahead of print. doi: 10.1039/d6ra05129d (PMC13386427; doi:10.1039/d6ra05129d)
Supplement: RA-OLF-D6RA05129D-s001 [file RA-OLF-D6RA05129D-s001.zip › COSMOSol-main/src/cosmosol/_hanna/chembert/vocab.json]

{"[PAD]":0,"[unused1]":1,"[unused2]":2,"[unused3]":3,"[unused4]":4,"[unused5]":5,"[unused6]":6,"[unused7]":7,"[unused8]":8,"[unused9]":9,"[unused10]":10,"[UNK]":11,"[CLS]":12,"[SEP]":13,"[MASK]":14,"c":15,"C":16,"(":17,")":18,"O":19,"1":20,"2":21,"=":22,"N":23,".":24,"n":25,"3":26,"F":27,"Cl":28,">>":29,"~":30,"-":31,"4":32,"[C@H]":33,"S":34,"[C@@H]":35,"[O-]":36,"Br":37,"#":38,"/":39,"[nH]":40,"[N+]":41,"s":42,"5":43,"o":44,"P":45,"[Na+]":46,"[Si]":47,"I":48,"[Na]":49,"[Pd]":50,"[K+]":51,"[K]":52,"[P]":53,"B":54,"[C@]":55,"[C@@]":56,"[Cl-]":57,"6":58,"[OH-]":59,"\\":60,"[N-]":61,"[Li]":62,"[H]":63,"[2H]":64,"[NH4+]":65,"[c-]":66,"[P-]":67,"[Cs+]":68,"[Li+]":69,"[Cs]":70,"[NaH]":71,"[H-]":72,"[O+]":73,"[BH4-]":74,"[Cu]":75,"7":76,"[Mg]":77,"[Fe+2]":78,"[n+]":79,"[Sn]":80,"[BH-]":81,"[Pd+2]":82,"[CH]":83,"[I-]":84,"[Br-]":85,"[C-]":86,"[Zn]":87,"[B-]":88,"[F-]":89,"[Al]":90,"[P+]":91,"[BH3-]":92,"[Fe]":93,"[C]":94,"[AlH4]":95,"[Ni]":96,"[SiH]":97,"8":98,"[Cu+2]":99,"[Mn]":100,"[AlH]":101,"[nH+]":102,"[AlH4-]":103,"[O-2]":104,"[Cr]":105,"[Mg+2]":106,"[NH3+]":107,"[S@]":108,"[Pt]":109,"[Al+3]":110,"[S@@]":111,"[S-]":112,"[Ti]":113,"[Zn+2]":114,"[PH]":115,"[NH2+]":116,"[Ru]":117,"[Ag+]":118,"[S+]":119,"[I+3]":120,"[NH+]":121,"[Ca+2]":122,"[Ag]":123,"9":124,"[Os]":125,"[Se]":126,"[SiH2]":127,"[Ca]":128,"[Ti+4]":129,"[Ac]":130,"[Cu+]":131,"[S]":132,"[Rh]":133,"[Cl+3]":134,"[cH-]":135,"[Zn+]":136,"[O]":137,"[Cl+]":138,"[SH]":139,"[H+]":140,"[Pd+]":141,"[se]":142,"[PH+]":143,"[I]":144,"[Pt+2]":145,"[C+]":146,"[Mg+]":147,"[Hg]":148,"[W]":149,"[SnH]":150,"[SiH3]":151,"[Fe+3]":152,"[NH]":153,"[Mo]":154,"[CH2+]":155,"%10":156,"[CH2-]":157,"[CH2]":158,"[n-]":159,"[Ce+4]":160,"[NH-]":161,"[Co]":162,"[I+]":163,"[PH2]":164,"[Pt+4]":165,"[Ce]":166,"[B]":167,"[Sn+2]":168,"[Ba+2]":169,"%11":170,"[Fe-3]":171,"[18F]":172,"[SH-]":173,"[Pb+2]":174,"[Os-2]":175,"[Zr+4]":176,"[N]":177,"[Ir]":178,"[Bi]":179,"[Ni+2]":180,"[P@]":181,"[Co+2]":182,"[s+]":183,"[As]":184,"[P+3]":185,"[Hg+2]":186,"[Yb+3]":187,"[CH-]":188,"[Zr+2]":189,"[Mn+2]":190,"[CH+]":191,"[In]":192,"[KH]":193,"[Ce+3]":194,"[Zr]":195,"[AlH2-]":196,"[OH2+]":197,"[Ti+3]":198,"[Rh+2]":199,"[Sb]":200,"[S-2]":201,"%12":202,"[P@@]":203,"[Si@H]":204,"[Mn+4]":205,"p":206,"[Ba]":207,"[NH2-]":208,"[Ge]":209,"[Pb+4]":210,"[Cr+3]":211,"[Au]":212,"[LiH]":213,"[Sc+3]":214,"[o+]":215,"[Rh-3]":216,"%13":217,"[Br]":218,"[Sb-]":219,"[S@+]":220,"[I+2]":221,"[Ar]":222,"[V]":223,"[Cu-]":224,"[Al-]":225,"[Te]":226,"[13c]":227,"[13C]":228,"[Cl]":229,"[PH4+]":230,"[SiH4]":231,"[te]":232,"[CH3-]":233,"[S@@+]":234,"[Rh+3]":235,"[SH+]":236,"[Bi+3]":237,"[Br+2]":238,"[La]":239,"[La+3]":240,"[Pt-2]":241,"[N@@]":242,"[PH3+]":243,"[N@]":244,"[Si+4]":245,"[Sr+2]":246,"[Al+]":247,"[Pb]":248,"[SeH]":249,"[Si-]":250,"[V+5]":251,"[Y+3]":252,"[Re]":253,"[Ru+]":254,"[Sm]":255,"*":256,"[3H]":257,"[NH2]":258,"[Ag-]":259,"[13CH3]":260,"[OH+]":261,"[Ru+3]":262,"[OH]":263,"[Gd+3]":264,"[13CH2]":265,"[In+3]":266,"[Si@@]":267,"[Si@]":268,"[Ti+2]":269,"[Sn+]":270,"[Cl+2]":271,"[AlH-]":272,"[Pd-2]":273,"[SnH3]":274,"[B+3]":275,"[Cu-2]":276,"[Nd+3]":277,"[Pb+3]":278,"[13cH]":279,"[Fe-4]":280,"[Ga]":281,"[Sn+4]":282,"[Hg+]":283,"[11CH3]":284,"[Hf]":285,"[Pr]":286,"[Y]":287,"[S+2]":288,"[Cd]":289,"[Cr+6]":290,"[Zr+3]":291,"[Rh+]":292,"[CH3]":293,"[N-3]":294,"[Hf+2]":295,"[Th]":296,"[Sb+3]":297,"%14":298,"[Cr+2]":299,"[Ru+2]":300,"[Hf+4]":301,"[14C]":302,"[Ta]":303,"[Tl+]":304,"[B+]":305,"[Os+4]":306,"[PdH2]":307,"[Pd-]":308,"[Cd+2]":309,"[Co+3]":310,"[S+4]":311,"[Nb+5]":312,"[123I]":313,"[c+]":314,"[Rb+]":315,"[V+2]":316,"[CH3+]":317,"[Ag+2]":318,"[cH+]":319,"[Mn+3]":320,"[Se-]":321,"[As-]":322,"[Eu+3]":323,"[SH2]":324,"[Sm+3]":325,"[IH+]":326,"%15":327,"[OH3+]":328,"[PH3]":329,"[IH2+]":330,"[SH2+]":331,"[Ir+3]":332,"[AlH3]":333,"[Sc]":334,"[Yb]":335,"[15NH2]":336,"[Lu]":337,"[sH+]":338,"[Gd]":339,"[18F-]":340,"[SH3+]":341,"[SnH4]":342,"[TeH]":343,"[Si@@H]":344,"[Ga+3]":345,"[CaH2]":346,"[Tl]":347,"[Ta+5]":348,"[GeH]":349,"[Br+]":350,"[Sr]":351,"[Tl+3]":352,"[Sm+2]":353,"[PH5]":354,"%16":355,"[N@@+]":356,"[Au+3]":357,"[C-4]":358,"[Nd]":359,"[Ti+]":360,"[IH]":361,"[N@+]":362,"[125I]":363,"[Eu]":364,"[Sn+3]":365,"[Nb]":366,"[Er+3]":367,"[123I-]":368,"[14c]":369,"%17":370,"[SnH2]":371,"[YH]":372,"[Sb+5]":373,"[Pr+3]":374,"[Ir+]":375,"[N+3]":376,"[AlH2]":377,"[19F]":378,"%18":379,"[Tb]":380,"[14CH]":381,"[Mo+4]":382,"[Si+]":383,"[BH]":384,"[Be]":385,"[Rb]":386,"[pH]":387,"%19":388,"%20":389,"[Xe]":390,"[Ir-]":391,"[Be+2]":392,"[C+4]":393,"[RuH2]":394,"[15NH]":395,"[U+2]":396,"[Au-]":397,"%21":398,"%22":399,"[Au+]":400,"[15n]":401,"[Al+2]":402,"[Tb+3]":403,"[15N]":404,"[V+3]":405,"[W+6]":406,"[14CH3]":407,"[Cr+4]":408,"[ClH+]":409,"b":410,"[Ti+6]":411,"[Nd+]":412,"[Zr+]":413,"[PH2+]":414,"[Fm]":415,"[N@H+]":416,"[RuH]":417,"[Dy+3]":418,"%23":419,"[Hf+3]":420,"[W+4]":421,"[11C]":422,"[13CH]":423,"[Er]":424,"[124I]":425,"[LaH]":426,"[F]":427,"[siH]":428,"[Ga+]":429,"[Cm]":430,"[GeH3]":431,"[IH-]":432,"[U+6]":433,"[SeH+]":434,"[32P]":435,"[SeH-]":436,"[Pt-]":437,"[Ir+2]":438,"[se+]":439,"[U]":440,"[F+]":441,"[BH2]":442,"[As+]":443,"[Cf]":444,"[ClH2+]":445,"[Ni+]":446,"[TeH3]":447,"[SbH2]":448,"[Ag+3]":449,"%24":450,"[18O]":451,"[PH4]":452,"[Os+2]":453,"[Na-]":454,"[Sb+2]":455,"[V+4]":456,"[Ho+3]":457,"[68Ga]":458,"[PH-]":459,"[Bi+2]":460,"[Ce+2]":461,"[Pd+3]":462,"[99Tc]":463,"[13C@@H]":464,"[Fe+6]":465,"[c]":466,"[GeH2]":467,"[10B]":468,"[Cu+3]":469,"[Mo+2]":470,"[Cr+]":471,"[Pd+4]":472,"[Dy]":473,"[AsH]":474,"[Ba+]":475,"[SeH2]":476,"[In+]":477,"[TeH2]":478,"[BrH+]":479,"[14cH]":480,"[W+]":481,"[13C@H]":482,"[AsH2]":483,"[In+2]":484,"[N+2]":485,"[N@@H+]":486,"[SbH]":487,"[60Co]":488,"[AsH4+]":489,"[AsH3]":490,"[18OH]":491,"[Ru-2]":492,"[Na-2]":493,"[CuH2]":494,"[31P]":495,"[Ti+5]":496,"[35S]":497,"[P@@H]":498,"[ArH]":499,"[Co+]":500,"[Zr-2]":501,"[BH2-]":502,"[131I]":503,"[SH5]":504,"[VH]":505,"[B+2]":506,"[Yb+2]":507,"[14C@H]":508,"[211At]":509,"[NH3+2]":510,"[IrH]":511,"[IrH2]":512,"[Rh-]":513,"[Cr-]":514,"[Sb+]":515,"[Ni+3]":516,"[TaH3]":517,"[Tl+2]":518,"[64Cu]":519,"[Tc]":520,"[Cd+]":521,"[1H]":522,"[15nH]":523,"[AlH2+]":524,"[FH+2]":525,"[BiH3]":526,"[Ru-]":527,"[Mo+6]":528,"[AsH+]":529,"[BaH2]":530,"[BaH]":531,"[Fe+4]":532,"[229Th]":533,"[Th+4]":534,"[As+3]":535,"[NH+3]":536,"[P@H]":537,"[Li-]":538,"[7NaH]":539,"[Bi+]":540,"[PtH+2]":541,"[p-]":542,"[Re+5]":543,"[NiH]":544,"[Ni-]":545,"[Xe+]":546,"[Ca+]":547,"[11c]":548,"[Rh+4]":549,"[AcH]":550,"[HeH]":551,"[Sc+2]":552,"[Mn+]":553,"[UH]":554,"[14CH2]":555,"[SiH4+]":556,"[18OH2]":557,"[Ac-]":558,"[Re+4]":559,"[118Sn]":560,"[153Sm]":561,"[P+2]":562,"[9CH]":563,"[9CH3]":564,"[Y-]":565,"[NiH2]":566,"[Si+2]":567,"[Mn+6]":568,"[ZrH2]":569,"[C-2]":570,"[Bi+5]":571,"[24NaH]":572,"[Fr]":573,"[15CH]":574,"[Se+]":575,"[At]":576,"[P-3]":577,"[124I-]":578,"[CuH2-]":579,"[Nb+4]":580,"[Nb+3]":581,"[MgH]":582,"[Ir+4]":583,"[67Ga+3]":584,"[67Ga]":585,"[13N]":586,"[15OH2]":587,"[2NH]":588,"[Ho]":589,"[Cn]":590}
